# Supplementary material for: Bis[μ2-N′-acetyl-2-hydroxy-6-oxido­benzohydrazidato(3−)]octa­pyridine­trinickel(II)
Source: Acta Crystallogr Sect E Struct Rep Online. 2009 Jun 6;65(Pt 7):m746. doi: 10.1107/S1600536809020534 (PMC2969366; doi:10.1107/S1600536809020534)
Supplement: Supplementary file 1 [file e-65-0m746-sup1.cif]

##############################################################################
###                                                                        ###
###        Electronic paper (Acta Crystallographica Section E)             ###
###                                                                        ###
##############################################################################
#                                                                            #
# This CIF contains the data in a paper accepted for publication in Acta     #
# Crystallographica Section E. It conforms to the requirements of Notes      #
# for Authors for Section E, and has been peer reviewed under the auspices   #
# of the IUCr Commission on Journals.                                        #
#                                                                            #
# Full details of the Crystallographic Information File format               #
# are given in the paper "The Crystallographic Information File (CIF):       #
# a New Standard Archive File for Crystallography" by S. R. Hall, F. H.      #
# Allen and I. D. Brown [Acta Cryst. (1991), A47, 655-685].                  #
#                                                                            #
# The current version of the core CIF dictionary is obtainable from          #
# ftp://ftp.iucr.org/pub/cif_core.dic. The current version number is 2.4.    #
#                                                                            #
# Software is freely available for graphical display of the structure(s) in  #
# this CIF.  For information consult the CIF home page http://www.iucr.org/  #
# cif/home.html                                                              #
#                                                                            #
# This file may be used for bona fide research purposes within the           #
# scientific community so long as proper attribution is given to the journal # 
# article from which it was obtained.                                        #
#                                                                            #
##############################################################################
                                             
data_I
_audit_creation_method     SHELXL-97
_chemical_name_systematic
;
Bis[\m~2~-<i>N</i>'-acetyl-2-hydroxy-6-
oxidobenzohydrazidato(3-)]octapyridinetrinickel(II)
;
_chemical_name_common     ?
_chemical_formula_moiety     'C58 H54 N12 Ni3 O8'
_chemical_formula_sum     'C58 H54 N12 Ni3 O8'
_chemical_formula_iupac     '[Ni3 (C9 H7 N2 O4)2 (C5 H5 N)8]'
_chemical_formula_weight     1223.26
_chemical_melting_point     ?
_symmetry_cell_setting     'Monoclinic'
_symmetry_space_group_name_H-M     'P 21/n  '
loop_
    _symmetry_equiv_pos_as_xyz
    'x, y, z'
    '-x+1/2, y+1/2, -z+1/2'
    '-x, -y, -z'
    'x-1/2, -y-1/2, z-1/2'
_cell_length_a     9.9349(18)
_cell_length_b     18.230(3)
_cell_length_c     16.262(2)
_cell_angle_alpha     90.00
_cell_angle_beta     96.663(2)
_cell_angle_gamma     90.00
_cell_volume     2925.3(8)
_cell_formula_units_Z     2
_cell_measurement_reflns_used     4241
_cell_measurement_theta_min     2.235
_cell_measurement_theta_max     26.183
_cell_measurement_temperature     298(2)
_exptl_crystal_description     block
_exptl_crystal_colour     red
_exptl_crystal_size_max     0.53
_exptl_crystal_size_mid     0.45
_exptl_crystal_size_min     0.44
_exptl_crystal_density_diffrn     1.389
_exptl_crystal_density_meas     ?
_exptl_crystal_density_method     'not measured'
_exptl_crystal_F_000     1268
_exptl_absorpt_coefficient_mu     1.019
_exptl_absorpt_correction_type     multi-scan
_exptl_absorpt_process_details     '(SADABS; Sheldrick, 1996)'
_exptl_absorpt_correction_T_min     0.6142
_exptl_absorpt_correction_T_max     0.6627
_exptl_special_details
;
;
_diffrn_ambient_temperature     298(2)
_diffrn_radiation_type     MoK\a
_diffrn_radiation_wavelength     0.71073
_diffrn_radiation_source     'fine-focus sealed tube'
_diffrn_radiation_monochromator     graphite
_diffrn_measurement_device_type
                                 'Bruker SMART CCD area-detector diffractometer'
_diffrn_measurement_method     'phi and omega scans'
_diffrn_detector_area_resol_mean     ?
_diffrn_reflns_number     14103
_diffrn_reflns_av_R_equivalents     0.1464
_diffrn_reflns_av_sigmaI/netI     0.1418
_diffrn_reflns_theta_min     1.68
_diffrn_reflns_theta_max     25.01
_diffrn_reflns_theta_full     25.01
_diffrn_measured_fraction_theta_max     0.997
_diffrn_measured_fraction_theta_full     0.997
_diffrn_reflns_limit_h_min     -11
_diffrn_reflns_limit_h_max     11
_diffrn_reflns_limit_k_min     -16
_diffrn_reflns_limit_k_max     21
_diffrn_reflns_limit_l_min     -19
_diffrn_reflns_limit_l_max     19
_diffrn_standards_number     ?
_diffrn_standards_interval_count     ?
_diffrn_standards_interval_time     ?
_diffrn_standards_decay_%     ?
_refine_special_details
;
Refinement of <i>F</i>^2^ against ALL reflections. The weighted <i>R</i>-factor
<i>wR</i> and goodness of fit <i>S</i> are based on <i>F</i>^2^, conventional
<i>R</i>-factors <i>R</i> are based on <i>F</i>, with <i>F</i> set to zero for
negative <i>F</i>^2^. The threshold expression of <i>F</i>^2^ >
\s(<i>F</i>^2^) is used only for calculating <i>R</i>-factors(gt) <i>etc</i>.
and is not relevant to the choice of reflections for refinement.
<i>R</i>-factors based on <i>F</i>^2^ are statistically about twice as large
as those based on <i>F</i>, and <i>R</i>- factors based on ALL data will be
even larger.
;
_reflns_number_total     5138
_reflns_number_gt     3047
_reflns_threshold_expression     >2sigma(I)
_refine_ls_structure_factor_coef     Fsqd
_refine_ls_matrix_type     full
_refine_ls_R_factor_all     0.1203
_refine_ls_R_factor_gt     0.0747
_refine_ls_wR_factor_gt     0.1814
_refine_ls_wR_factor_ref     0.2100
_refine_ls_goodness_of_fit_ref     0.971
_refine_ls_restrained_S_all     0.942
_refine_ls_number_reflns     5138
_refine_ls_number_parameters     368
_refine_ls_number_restraints     1098
_refine_ls_hydrogen_treatment     constr
_refine_ls_weighting_scheme     calc
_refine_ls_weighting_details
                 'calc w=1/[\s^2^(Fo^2^)+(0.0999P)^2^] where P=(Fo^2^+2Fc^2^)/3'
_atom_sites_solution_hydrogens     geom
_atom_sites_solution_primary     direct
_atom_sites_solution_secondary     difmap
_refine_ls_shift/su_max     0.000
_refine_ls_shift/su_mean     0.000
_refine_diff_density_max     1.324
_refine_diff_density_min     -0.577
_refine_ls_extinction_method     none
_refine_ls_extinction_coef     ?
loop_
    _atom_type_symbol
    _atom_type_description
    _atom_type_scat_dispersion_real
    _atom_type_scat_dispersion_imag
    _atom_type_scat_source
    'C' 'C' 0.0033 0.0016
                         'International Tables Vol C Tables 4.2.6.8 and 6.1.1.4'
    'H' 'H' 0.0000 0.0000
                         'International Tables Vol C Tables 4.2.6.8 and 6.1.1.4'
    'N' 'N' 0.0061 0.0033
                         'International Tables Vol C Tables 4.2.6.8 and 6.1.1.4'
    'O' 'O' 0.0106 0.0060
                         'International Tables Vol C Tables 4.2.6.8 and 6.1.1.4'
    'Ni' 'Ni' 0.3393 1.1124
                         'International Tables Vol C Tables 4.2.6.8 and 6.1.1.4'
_computing_data_collection     'SMART (Siemens, 1996)'
_computing_cell_refinement     'SAINT (Siemens, 1996)'
_computing_data_reduction     'SAINT (Siemens, 1996)'
_computing_structure_solution     'SHELXS97 (Sheldrick, 2008)'
_computing_structure_refinement     'SHELXL97 (Sheldrick, 2008)'
_computing_molecular_graphics     'SHELXTL (Sheldrick, 2008)'
_computing_publication_material     'SHELXTL (Sheldrick, 2008)'
loop_
    _atom_site_type_symbol
    _atom_site_label
    _atom_site_fract_x
    _atom_site_fract_y
    _atom_site_fract_z
    _atom_site_U_iso_or_equiv
    _atom_site_adp_type
    _atom_site_calc_flag
    _atom_site_refinement_flags
    _atom_site_occupancy
    _atom_site_disorder_assembly
    _atom_site_disorder_group
    Ni Ni1 0.0000 0.0000 1.0000 0.0357(3) Uani d SU 1 . .
    Ni Ni2 -0.07930(7) 0.24578(3) 0.88362(4) 0.0416(3) Uani d U 1 . .
    N N1 -0.0186(4) 0.1420(2) 0.9063(2) 0.0332(9) Uani d U 1 . .
    N N2 -0.0473(4) 0.11377(19) 0.9860(2) 0.0338(9) Uani d U 1 . .
    N N3 0.2129(4) 0.0283(2) 1.0484(3) 0.0434(10) Uani d U 1 . .
    N N4 0.1185(5) 0.2968(2) 0.9214(3) 0.0502(11) Uani d U 1 . .
    N N5 -0.1604(5) 0.3551(2) 0.8698(3) 0.0525(11) Uani d U 1 . .
    N N6 -0.2903(4) 0.2099(2) 0.8443(3) 0.0506(11) Uani d U 1 . .
    O O1 0.0447(3) 0.02165(18) 0.88104(19) 0.0391(8) Uani d U 1 . .
    O O2 -0.0350(4) 0.23782(18) 0.7661(2) 0.0441(8) Uani d U 1 . .
    O O3 0.1899(5) -0.0024(2) 0.7669(3) 0.0712(14) Uani d U 1 . .
    H H3 0.1430 -0.0122 0.8037 0.107 Uiso calc R 1 . .
    O O4 -0.1147(3) 0.23505(17) 1.0063(2) 0.0395(8) Uani d U 1 . .
    C C1 0.0280(5) 0.0917(3) 0.8579(3) 0.0338(11) Uani d U 1 . .
    C C2 0.0716(5) 0.1143(3) 0.7758(3) 0.0398(11) Uani d U 1 . .
    C C3 0.0407(5) 0.1859(3) 0.7368(3) 0.0411(11) Uani d U 1 . .
    C C4 0.0967(5) 0.2028(3) 0.6618(3) 0.0473(13) Uani d U 1 . .
    H H4 0.0820 0.2490 0.6381 0.057 Uiso calc R 1 . .
    C C5 0.1731(6) 0.1513(3) 0.6234(3) 0.0544(15) Uani d U 1 . .
    H H5 0.2057 0.1631 0.5737 0.065 Uiso calc R 1 . .
    C C6 0.2008(6) 0.0828(3) 0.6585(3) 0.0566(15) Uani d U 1 . .
    H H6 0.2515 0.0490 0.6323 0.068 Uiso calc R 1 . .
    C C7 0.1524(6) 0.0643(3) 0.7334(3) 0.0472(13) Uani d U 1 . .
    C C8 -0.0932(5) 0.1671(3) 1.0307(3) 0.0398(11) Uani d U 1 . .
    C C9 -0.1235(7) 0.1487(3) 1.1180(4) 0.0637(18) Uani d U 1 . .
    H H9A -0.1324 0.1933 1.1484 0.096 Uiso calc R 1 . .
    H H9B -0.0508 0.1199 1.1454 0.096 Uiso calc R 1 . .
    H H9C -0.2065 0.1213 1.1153 0.096 Uiso calc R 1 . .
    C C10 0.2673(8) 0.0927(4) 1.0400(5) 0.0862(19) Uani d U 1 . .
    H H10 0.2164 0.1269 1.0074 0.103 Uiso calc R 1 . .
    C C11 0.3967(9) 0.1145(4) 1.0763(6) 0.107(3) Uani d U 1 . .
    H H11 0.4251 0.1627 1.0710 0.129 Uiso calc R 1 . .
    C C12 0.4777(7) 0.0663(4) 1.1179(5) 0.088(2) Uani d U 1 . .
    H H12 0.5658 0.0786 1.1390 0.105 Uiso calc R 1 . .
    C C13 0.4269(8) -0.0020(5) 1.1287(6) 0.107(3) Uani d U 1 . .
    H H13 0.4792 -0.0373 1.1589 0.129 Uiso calc R 1 . .
    C C14 0.2941(8) -0.0185(4) 1.0936(5) 0.090(2) Uani d U 1 . .
    H H14 0.2607 -0.0651 1.1025 0.108 Uiso calc R 1 . .
    C C15 0.1824(6) 0.2935(3) 0.9993(4) 0.0557(14) Uani d U 1 . .
    H H15 0.1414 0.2668 1.0382 0.067 Uiso calc R 1 . .
    C C16 0.3044(7) 0.3272(3) 1.0250(4) 0.0666(16) Uani d U 1 . .
    H H16 0.3460 0.3219 1.0789 0.080 Uiso calc R 1 . .
    C C17 0.3628(7) 0.3692(4) 0.9674(5) 0.0728(18) Uani d U 1 . .
    H H17 0.4438 0.3938 0.9829 0.087 Uiso calc R 1 . .
    C C18 0.3011(7) 0.3746(3) 0.8871(5) 0.0688(17) Uani d U 1 . .
    H H18 0.3398 0.4023 0.8480 0.083 Uiso calc R 1 . .
    C C19 0.1795(7) 0.3376(3) 0.8662(4) 0.0604(15) Uani d U 1 . .
    H H19 0.1379 0.3409 0.8120 0.073 Uiso calc R 1 . .
    C C20 -0.1519(7) 0.4020(3) 0.9337(4) 0.0663(16) Uani d U 1 . .
    H H20 -0.1007 0.3891 0.9831 0.080 Uiso calc R 1 . .
    C C21 -0.2174(9) 0.4691(4) 0.9283(5) 0.091(2) Uani d U 1 . .
    H H21 -0.2080 0.5009 0.9733 0.109 Uiso calc R 1 . .
    C C22 -0.2966(9) 0.4892(4) 0.8563(5) 0.088(2) Uani d U 1 . .
    H H22 -0.3422 0.5338 0.8527 0.106 Uiso calc R 1 . .
    C C23 -0.3065(8) 0.4426(4) 0.7915(5) 0.088(2) Uani d U 1 . .
    H H23 -0.3595 0.4543 0.7423 0.105 Uiso calc R 1 . .
    C C24 -0.2355(7) 0.3765(3) 0.7999(4) 0.0719(17) Uani d U 1 . .
    H H24 -0.2404 0.3454 0.7543 0.086 Uiso calc R 1 . .
    C C25 -0.3903(6) 0.2194(3) 0.8929(4) 0.0618(15) Uani d U 1 . .
    H H25 -0.3665 0.2354 0.9470 0.074 Uiso calc R 1 . .
    C C26 -0.5244(7) 0.2068(4) 0.8675(5) 0.0719(18) Uani d U 1 . .
    H H26 -0.5888 0.2123 0.9042 0.086 Uiso calc R 1 . .
    C C27 -0.5625(7) 0.1861(4) 0.7873(5) 0.0825(19) Uani d U 1 . .
    H H27 -0.6535 0.1789 0.7683 0.099 Uiso calc R 1 . .
    C C28 -0.4647(7) 0.1759(4) 0.7351(5) 0.086(2) Uani d U 1 . .
    H H28 -0.4876 0.1617 0.6803 0.103 Uiso calc R 1 . .
    C C29 -0.3281(7) 0.1878(4) 0.7675(4) 0.0682(16) Uani d U 1 . .
    H H29 -0.2612 0.1797 0.7330 0.082 Uiso calc R 1 . .
loop_
    _atom_site_aniso_label
    _atom_site_aniso_U_11
    _atom_site_aniso_U_22
    _atom_site_aniso_U_33
    _atom_site_aniso_U_12
    _atom_site_aniso_U_13
    _atom_site_aniso_U_23
    Ni1 0.0354(5) 0.0393(5) 0.0350(5) -0.0006(4) 0.0142(4) 0.0001(4)
    Ni2 0.0364(4) 0.0471(4) 0.0422(4) 0.0048(3) 0.0081(3) 0.0048(3)
    N1 0.026(2) 0.0410(19) 0.033(2) 0.0001(16) 0.0076(17) 0.0064(17)
    N2 0.035(2) 0.0358(19) 0.032(2) 0.0048(17) 0.0112(17) 0.0031(16)
    N3 0.039(2) 0.047(2) 0.046(2) -0.004(2) 0.012(2) 0.0028(19)
    N4 0.048(3) 0.048(2) 0.055(3) -0.002(2) 0.008(2) 0.005(2)
    N5 0.055(3) 0.050(2) 0.053(3) 0.015(2) 0.009(2) 0.010(2)
    N6 0.036(2) 0.058(2) 0.058(3) 0.001(2) 0.009(2) -0.003(2)
    O1 0.040(2) 0.0467(18) 0.0337(18) -0.0003(16) 0.0150(16) 0.0000(14)
    O2 0.0369(19) 0.0571(19) 0.0390(19) 0.0092(16) 0.0071(16) 0.0088(15)
    O3 0.101(4) 0.057(2) 0.066(3) 0.011(2) 0.052(3) 0.003(2)
    O4 0.0376(19) 0.0430(17) 0.040(2) 0.0016(15) 0.0137(16) -0.0014(15)
    C1 0.025(2) 0.043(2) 0.035(2) -0.0048(19) 0.008(2) -0.001(2)
    C2 0.036(3) 0.050(3) 0.036(3) -0.007(2) 0.011(2) 0.005(2)
    C3 0.032(3) 0.053(3) 0.040(3) -0.006(2) 0.009(2) 0.005(2)
    C4 0.043(3) 0.058(3) 0.041(3) 0.000(3) 0.006(3) 0.009(2)
    C5 0.049(3) 0.073(3) 0.044(3) -0.007(3) 0.016(3) 0.011(3)
    C6 0.061(4) 0.063(3) 0.050(3) 0.003(3) 0.026(3) -0.004(3)
    C7 0.056(3) 0.044(3) 0.046(3) -0.010(2) 0.018(3) 0.001(2)
    C8 0.034(3) 0.046(3) 0.040(3) -0.004(2) 0.009(2) 0.000(2)
    C9 0.085(5) 0.053(3) 0.061(4) 0.013(3) 0.040(4) 0.009(3)
    C10 0.065(4) 0.075(4) 0.110(4) -0.018(3) -0.025(4) 0.030(3)
    C11 0.079(5) 0.086(5) 0.145(6) -0.032(4) -0.038(5) 0.029(4)
    C12 0.053(4) 0.085(4) 0.120(6) -0.017(4) -0.014(4) 0.018(4)
    C13 0.070(5) 0.095(5) 0.147(7) 0.007(4) -0.027(5) 0.022(4)
    C14 0.071(4) 0.066(4) 0.125(5) -0.008(4) -0.022(4) 0.009(4)
    C15 0.050(3) 0.060(3) 0.057(3) -0.003(3) 0.005(3) -0.001(3)
    C16 0.057(4) 0.074(4) 0.067(4) 0.003(3) -0.001(3) -0.002(3)
    C17 0.055(4) 0.071(4) 0.093(5) -0.005(3) 0.010(4) -0.010(3)
    C18 0.058(4) 0.057(3) 0.092(5) -0.007(3) 0.016(4) 0.011(3)
    C19 0.058(3) 0.056(3) 0.069(4) 0.001(3) 0.011(3) 0.010(3)
    C20 0.075(4) 0.066(3) 0.060(3) 0.013(3) 0.018(3) 0.005(3)
    C21 0.114(5) 0.082(4) 0.076(5) 0.032(4) 0.006(4) -0.004(4)
    C22 0.101(5) 0.072(4) 0.093(5) 0.036(4) 0.014(4) 0.013(4)
    C23 0.096(5) 0.090(5) 0.074(4) 0.032(4) -0.007(4) 0.025(4)
    C24 0.080(4) 0.066(3) 0.068(4) 0.006(3) 0.003(3) 0.002(3)
    C25 0.046(3) 0.073(3) 0.068(4) 0.006(3) 0.012(3) -0.007(3)
    C26 0.043(3) 0.089(4) 0.086(5) 0.003(3) 0.013(3) -0.007(4)
    C27 0.047(4) 0.099(5) 0.101(5) 0.001(4) 0.004(4) 0.002(4)
    C28 0.055(4) 0.122(5) 0.078(5) -0.013(4) 0.003(4) -0.002(4)
    C29 0.050(3) 0.095(4) 0.060(3) -0.007(3) 0.006(3) -0.006(3)
_geom_special_details
;
All e.s.d.'s (except the e.s.d. in the dihedral angle between two l.s. planes)
are estimated using the full covariance matrix. The cell e.s.d.'s are taken
into account individually in the estimation of e.s.d.'s in distances, angles
and torsion angles; correlations between e.s.d.'s in cell parameters are only
used when they are defined by crystal symmetry. An approximate (isotropic)
treatment of cell e.s.d.'s is used for estimating e.s.d.'s involving l.s.
planes.
;
loop_
    _geom_bond_atom_site_label_1
    _geom_bond_atom_site_label_2
    _geom_bond_site_symmetry_2
    _geom_bond_distance
    _geom_bond_publ_flag
    Ni1 O1 3_557 2.072(3) ?
    Ni1 O1 . 2.072(3) ?
    Ni1 N2 . 2.133(4) ?
    Ni1 N2 3_557 2.133(4) ?
    Ni1 N3 3_557 2.230(4) ?
    Ni1 N3 . 2.230(4) ?
    Ni2 N1 . 2.007(4) ?
    Ni2 O2 . 2.016(3) ?
    Ni2 O4 . 2.074(3) ?
    Ni2 N5 . 2.152(4) ?
    Ni2 N4 . 2.196(5) ?
    Ni2 N6 . 2.218(5) ?
    N1 C1 . 1.326(6) ?
    N1 N2 . 1.453(5) ?
    N2 C8 . 1.326(6) ?
    N3 C10 . 1.305(7) ?
    N3 C14 . 1.335(8) ?
    N4 C15 . 1.351(7) ?
    N4 C19 . 1.362(7) ?
    N5 C20 . 1.342(7) ?
    N5 C24 . 1.343(8) ?
    N6 C29 . 1.324(7) ?
    N6 C25 . 1.351(6) ?
    O1 C1 . 1.336(6) ?
    O2 C3 . 1.331(6) ?
    O3 C7 . 1.367(6) ?
    O3 H3 . 0.8200 ?
    O4 C8 . 1.310(6) ?
    C1 C2 . 1.509(6) ?
    C2 C7 . 1.442(7) ?
    C2 C3 . 1.467(7) ?
    C3 C4 . 1.432(7) ?
    C4 C5 . 1.399(7) ?
    C4 H4 . 0.9300 ?
    C5 C6 . 1.387(8) ?
    C5 H5 . 0.9300 ?
    C6 C7 . 1.401(7) ?
    C6 H6 . 0.9300 ?
    C8 C9 . 1.523(7) ?
    C9 H9A . 0.9600 ?
    C9 H9B . 0.9600 ?
    C9 H9C . 0.9600 ?
    C10 C11 . 1.408(10) ?
    C10 H10 . 0.9300 ?
    C11 C12 . 1.323(10) ?
    C11 H11 . 0.9300 ?
    C12 C13 . 1.363(10) ?
    C12 H12 . 0.9300 ?
    C13 C14 . 1.407(10) ?
    C13 H13 . 0.9300 ?
    C14 H14 . 0.9300 ?
    C15 C16 . 1.379(8) ?
    C15 H15 . 0.9300 ?
    C16 C17 . 1.388(8) ?
    C16 H16 . 0.9300 ?
    C17 C18 . 1.380(9) ?
    C17 H17 . 0.9300 ?
    C18 C19 . 1.391(9) ?
    C18 H18 . 0.9300 ?
    C19 H19 . 0.9300 ?
    C20 C21 . 1.383(9) ?
    C20 H20 . 0.9300 ?
    C21 C22 . 1.382(10) ?
    C21 H21 . 0.9300 ?
    C22 C23 . 1.348(10) ?
    C22 H22 . 0.9300 ?
    C23 C24 . 1.396(9) ?
    C23 H23 . 0.9300 ?
    C24 H24 . 0.9300 ?
    C25 C26 . 1.368(9) ?
    C25 H25 . 0.9300 ?
    C26 C27 . 1.369(9) ?
    C26 H26 . 0.9300 ?
    C27 C28 . 1.375(9) ?
    C27 H27 . 0.9300 ?
    C28 C29 . 1.414(9) ?
    C28 H28 . 0.9300 ?
    C29 H29 . 0.9300 ?
loop_
    _geom_angle_atom_site_label_1
    _geom_angle_atom_site_label_2
    _geom_angle_atom_site_label_3
    _geom_angle_site_symmetry_1
    _geom_angle_site_symmetry_3
    _geom_angle
    _geom_angle_publ_flag
    O1 Ni1 O1 3_557 . 180.0000(10)
                                 ?
    O1 Ni1 N2 3_557 . 102.49(13) ?
    O1 Ni1 N2 . . 77.51(13) ?
    O1 Ni1 N2 3_557 3_557 77.51(13) ?
    O1 Ni1 N2 . 3_557 102.49(13) ?
    N2 Ni1 N2 . 3_557 180.0000(10)
                                 ?
    O1 Ni1 N3 3_557 3_557 89.33(14) ?
    O1 Ni1 N3 . 3_557 90.67(14) ?
    N2 Ni1 N3 . 3_557 89.97(15) ?
    N2 Ni1 N3 3_557 3_557 90.03(16) ?
    O1 Ni1 N3 3_557 . 90.67(14) ?
    O1 Ni1 N3 . . 89.33(14) ?
    N2 Ni1 N3 . . 90.03(16) ?
    N2 Ni1 N3 3_557 . 89.97(15) ?
    N3 Ni1 N3 3_557 . 180.0 ?
    N1 Ni2 O2 . . 90.71(14) ?
    N1 Ni2 O4 . . 79.35(14) ?
    O2 Ni2 O4 . . 170.05(13) ?
    N1 Ni2 N5 . . 173.36(15) ?
    O2 Ni2 N5 . . 95.04(15) ?
    O4 Ni2 N5 . . 94.86(15) ?
    N1 Ni2 N4 . . 96.18(16) ?
    O2 Ni2 N4 . . 90.50(16) ?
    O4 Ni2 N4 . . 90.97(15) ?
    N5 Ni2 N4 . . 87.10(18) ?
    N1 Ni2 N6 . . 91.67(16) ?
    O2 Ni2 N6 . . 90.48(16) ?
    O4 Ni2 N6 . . 89.41(15) ?
    N5 Ni2 N6 . . 84.98(18) ?
    N4 Ni2 N6 . . 172.08(16) ?
    C1 N1 N2 . . 113.7(4) ?
    C1 N1 Ni2 . . 131.4(3) ?
    N2 N1 Ni2 . . 114.3(3) ?
    C8 N2 N1 . . 110.1(4) ?
    C8 N2 Ni1 . . 137.8(3) ?
    N1 N2 Ni1 . . 112.1(2) ?
    C10 N3 C14 . . 113.6(6) ?
    C10 N3 Ni1 . . 124.0(4) ?
    C14 N3 Ni1 . . 122.3(4) ?
    C15 N4 C19 . . 116.4(5) ?
    C15 N4 Ni2 . . 123.5(4) ?
    C19 N4 Ni2 . . 120.0(4) ?
    C20 N5 C24 . . 116.8(5) ?
    C20 N5 Ni2 . . 121.3(4) ?
    C24 N5 Ni2 . . 121.5(4) ?
    C29 N6 C25 . . 116.4(5) ?
    C29 N6 Ni2 . . 121.1(4) ?
    C25 N6 Ni2 . . 121.9(4) ?
    C1 O1 Ni1 . . 114.3(3) ?
    C3 O2 Ni2 . . 125.8(3) ?
    C7 O3 H3 . . 109.5 ?
    C8 O4 Ni2 . . 109.9(3) ?
    N1 C1 O1 . . 122.3(4) ?
    N1 C1 C2 . . 119.5(4) ?
    O1 C1 C2 . . 118.1(4) ?
    C7 C2 C3 . . 117.1(4) ?
    C7 C2 C1 . . 118.9(4) ?
    C3 C2 C1 . . 123.9(4) ?
    O2 C3 C4 . . 116.3(4) ?
    O2 C3 C2 . . 125.2(4) ?
    C4 C3 C2 . . 118.5(4) ?
    C5 C4 C3 . . 121.3(5) ?
    C5 C4 H4 . . 119.3 ?
    C3 C4 H4 . . 119.3 ?
    C6 C5 C4 . . 120.8(5) ?
    C6 C5 H5 . . 119.6 ?
    C4 C5 H5 . . 119.6 ?
    C5 C6 C7 . . 120.1(5) ?
    C5 C6 H6 . . 119.9 ?
    C7 C6 H6 . . 119.9 ?
    O3 C7 C6 . . 117.1(5) ?
    O3 C7 C2 . . 120.9(4) ?
    C6 C7 C2 . . 122.0(5) ?
    O4 C8 N2 . . 125.6(4) ?
    O4 C8 C9 . . 116.6(4) ?
    N2 C8 C9 . . 117.8(4) ?
    C8 C9 H9A . . 109.5 ?
    C8 C9 H9B . . 109.5 ?
    H9A C9 H9B . . 109.5 ?
    C8 C9 H9C . . 109.5 ?
    H9A C9 H9C . . 109.5 ?
    H9B C9 H9C . . 109.5 ?
    N3 C10 C11 . . 125.4(7) ?
    N3 C10 H10 . . 117.3 ?
    C11 C10 H10 . . 117.3 ?
    C12 C11 C10 . . 119.9(7) ?
    C12 C11 H11 . . 120.1 ?
    C10 C11 H11 . . 120.1 ?
    C11 C12 C13 . . 117.4(7) ?
    C11 C12 H12 . . 121.3 ?
    C13 C12 H12 . . 121.3 ?
    C12 C13 C14 . . 119.1(8) ?
    C12 C13 H13 . . 120.5 ?
    C14 C13 H13 . . 120.5 ?
    N3 C14 C13 . . 124.4(7) ?
    N3 C14 H14 . . 117.8 ?
    C13 C14 H14 . . 117.8 ?
    N4 C15 C16 . . 124.5(6) ?
    N4 C15 H15 . . 117.8 ?
    C16 C15 H15 . . 117.8 ?
    C15 C16 C17 . . 117.6(7) ?
    C15 C16 H16 . . 121.2 ?
    C17 C16 H16 . . 121.2 ?
    C18 C17 C16 . . 120.2(7) ?
    C18 C17 H17 . . 119.9 ?
    C16 C17 H17 . . 119.9 ?
    C17 C18 C19 . . 118.4(6) ?
    C17 C18 H18 . . 120.8 ?
    C19 C18 H18 . . 120.8 ?
    N4 C19 C18 . . 123.0(6) ?
    N4 C19 H19 . . 118.5 ?
    C18 C19 H19 . . 118.5 ?
    N5 C20 C21 . . 121.8(6) ?
    N5 C20 H20 . . 119.1 ?
    C21 C20 H20 . . 119.1 ?
    C22 C21 C20 . . 120.4(7) ?
    C22 C21 H21 . . 119.8 ?
    C20 C21 H21 . . 119.8 ?
    C23 C22 C21 . . 118.6(7) ?
    C23 C22 H22 . . 120.7 ?
    C21 C22 H22 . . 120.7 ?
    C22 C23 C24 . . 118.5(7) ?
    C22 C23 H23 . . 120.8 ?
    C24 C23 H23 . . 120.8 ?
    N5 C24 C23 . . 123.9(6) ?
    N5 C24 H24 . . 118.0 ?
    C23 C24 H24 . . 118.0 ?
    N6 C25 C26 . . 123.9(6) ?
    N6 C25 H25 . . 118.1 ?
    C26 C25 H25 . . 118.1 ?
    C25 C26 C27 . . 119.1(7) ?
    C25 C26 H26 . . 120.4 ?
    C27 C26 H26 . . 120.4 ?
    C26 C27 C28 . . 119.2(7) ?
    C26 C27 H27 . . 120.4 ?
    C28 C27 H27 . . 120.4 ?
    C27 C28 C29 . . 117.8(7) ?
    C27 C28 H28 . . 121.1 ?
    C29 C28 H28 . . 121.1 ?
    N6 C29 C28 . . 123.5(6) ?
    N6 C29 H29 . . 118.2 ?
    C28 C29 H29 . . 118.2 ?
loop_
    _geom_torsion_atom_site_label_1
    _geom_torsion_atom_site_label_2
    _geom_torsion_atom_site_label_3
    _geom_torsion_atom_site_label_4
    _geom_torsion_site_symmetry_1
    _geom_torsion_site_symmetry_2
    _geom_torsion_site_symmetry_3
    _geom_torsion_site_symmetry_4
    _geom_torsion
    _geom_torsion_publ_flag
    O2 Ni2 N1 C1 . . . . -1.3(4) ?
    O4 Ni2 N1 C1 . . . . 178.3(4) ?
    N5 Ni2 N1 C1 . . . . 148.8(14) ?
    N4 Ni2 N1 C1 . . . . -91.9(4) ?
    N6 Ni2 N1 C1 . . . . 89.2(4) ?
    O2 Ni2 N1 N2 . . . . -172.0(3) ?
    O4 Ni2 N1 N2 . . . . 7.6(3) ?
    N5 Ni2 N1 N2 . . . . -21.9(17) ?
    N4 Ni2 N1 N2 . . . . 97.4(3) ?
    N6 Ni2 N1 N2 . . . . -81.5(3) ?
    C1 N1 N2 C8 . . . . 180.0(4) ?
    Ni2 N1 N2 C8 . . . . -7.7(5) ?
    C1 N1 N2 Ni1 . . . . 1.3(5) ?
    Ni2 N1 N2 Ni1 . . . . 173.68(17) ?
    O1 Ni1 N2 C8 3_557 . . . -0.1(5) ?
    O1 Ni1 N2 C8 . . . . 179.9(5) ?
    N2 Ni1 N2 C8 3_557 . . .  -2E1(10)
                                      ?
    N3 Ni1 N2 C8 3_557 . . . 89.2(5) ?
    N3 Ni1 N2 C8 . . . . -90.8(5) ?
    O1 Ni1 N2 N1 3_557 . . . 178.0(3) ?
    O1 Ni1 N2 N1 . . . . -2.0(3) ?
    N2 Ni1 N2 N1 3_557 . . .  16E1(10)
                                      ?
    N3 Ni1 N2 N1 3_557 . . . -92.7(3) ?
    N3 Ni1 N2 N1 . . . . 87.3(3) ?
    O1 Ni1 N3 C10 3_557 . . . -118.7(5) ?
    O1 Ni1 N3 C10 . . . . 61.3(5) ?
    N2 Ni1 N3 C10 . . . . -16.2(5) ?
    N2 Ni1 N3 C10 3_557 . . . 163.8(5) ?
    N3 Ni1 N3 C10 3_557 . . .  15E1(10)
                                       ?
    O1 Ni1 N3 C14 3_557 . . . 57.0(5) ?
    O1 Ni1 N3 C14 . . . . -123.0(5) ?
    N2 Ni1 N3 C14 . . . . 159.5(5) ?
    N2 Ni1 N3 C14 3_557 . . . -20.5(5) ?
    N3 Ni1 N3 C14 3_557 . . .  -4E1(10)
                                       ?
    N1 Ni2 N4 C15 . . . . -63.4(4) ?
    O2 Ni2 N4 C15 . . . . -154.1(4) ?
    O4 Ni2 N4 C15 . . . . 16.0(4) ?
    N5 Ni2 N4 C15 . . . . 110.8(4) ?
    N6 Ni2 N4 C15 . . . . 108.7(12) ?
    N1 Ni2 N4 C19 . . . . 120.4(4) ?
    O2 Ni2 N4 C19 . . . . 29.6(4) ?
    O4 Ni2 N4 C19 . . . . -160.2(4) ?
    N5 Ni2 N4 C19 . . . . -65.4(4) ?
    N6 Ni2 N4 C19 . . . . -67.5(14) ?
    N1 Ni2 N5 C20 . . . . 60.4(17) ?
    O2 Ni2 N5 C20 . . . . -149.7(5) ?
    O4 Ni2 N5 C20 . . . . 31.3(5) ?
    N4 Ni2 N5 C20 . . . . -59.4(5) ?
    N6 Ni2 N5 C20 . . . . 120.3(5) ?
    N1 Ni2 N5 C24 . . . . -111.6(15) ?
    O2 Ni2 N5 C24 . . . . 38.3(5) ?
    O4 Ni2 N5 C24 . . . . -140.7(5) ?
    N4 Ni2 N5 C24 . . . . 128.6(5) ?
    N6 Ni2 N5 C24 . . . . -51.7(5) ?
    N1 Ni2 N6 C29 . . . . -84.5(5) ?
    O2 Ni2 N6 C29 . . . . 6.3(5) ?
    O4 Ni2 N6 C29 . . . . -163.8(5) ?
    N5 Ni2 N6 C29 . . . . 101.3(5) ?
    N4 Ni2 N6 C29 . . . . 103.4(12) ?
    N1 Ni2 N6 C25 . . . . 105.2(4) ?
    O2 Ni2 N6 C25 . . . . -164.1(4) ?
    O4 Ni2 N6 C25 . . . . 25.8(4) ?
    N5 Ni2 N6 C25 . . . . -69.1(4) ?
    N4 Ni2 N6 C25 . . . . -67.0(14) ?
    O1 Ni1 O1 C1 3_557 . . .  -16E1(10)
                                       ?
    N2 Ni1 O1 C1 . . . . 2.4(3) ?
    N2 Ni1 O1 C1 3_557 . . . -177.6(3) ?
    N3 Ni1 O1 C1 3_557 . . . 92.3(3) ?
    N3 Ni1 O1 C1 . . . . -87.7(3) ?
    N1 Ni2 O2 C3 . . . . -15.3(4) ?
    O4 Ni2 O2 C3 . . . . -17.6(10) ?
    N5 Ni2 O2 C3 . . . . 168.1(4) ?
    N4 Ni2 O2 C3 . . . . 80.9(4) ?
    N6 Ni2 O2 C3 . . . . -106.9(4) ?
    N1 Ni2 O4 C8 . . . . -6.2(3) ?
    O2 Ni2 O4 C8 . . . . -3.8(10) ?
    N5 Ni2 O4 C8 . . . . 170.5(3) ?
    N4 Ni2 O4 C8 . . . . -102.3(3) ?
    N6 Ni2 O4 C8 . . . . 85.6(3) ?
    N2 N1 C1 O1 . . . . 0.9(6) ?
    Ni2 N1 C1 O1 . . . . -169.9(3) ?
    N2 N1 C1 C2 . . . . -175.6(4) ?
    Ni2 N1 C1 C2 . . . . 13.7(7) ?
    Ni1 O1 C1 N1 . . . . -2.7(6) ?
    Ni1 O1 C1 C2 . . . . 173.8(3) ?
    N1 C1 C2 C7 . . . . 164.7(5) ?
    O1 C1 C2 C7 . . . . -11.9(7) ?
    N1 C1 C2 C3 . . . . -13.2(7) ?
    O1 C1 C2 C3 . . . . 170.2(4) ?
    Ni2 O2 C3 C4 . . . . -159.8(4) ?
    Ni2 O2 C3 C2 . . . . 19.3(7) ?
    C7 C2 C3 O2 . . . . 178.3(5) ?
    C1 C2 C3 O2 . . . . -3.8(8) ?
    C7 C2 C3 C4 . . . . -2.6(7) ?
    C1 C2 C3 C4 . . . . 175.3(5) ?
    O2 C3 C4 C5 . . . . -177.3(5) ?
    C2 C3 C4 C5 . . . . 3.5(8) ?
    C3 C4 C5 C6 . . . . -2.2(9) ?
    C4 C5 C6 C7 . . . . -0.1(9) ?
    C5 C6 C7 O3 . . . . -176.4(6) ?
    C5 C6 C7 C2 . . . . 0.9(9) ?
    C3 C2 C7 O3 . . . . 177.7(5) ?
    C1 C2 C7 O3 . . . . -0.4(8) ?
    C3 C2 C7 C6 . . . . 0.5(8) ?
    C1 C2 C7 C6 . . . . -177.6(5) ?
    Ni2 O4 C8 N2 . . . . 4.1(6) ?
    Ni2 O4 C8 C9 . . . . -176.2(4) ?
    N1 N2 C8 O4 . . . . 2.2(7) ?
    Ni1 N2 C8 O4 . . . . -179.7(4) ?
    N1 N2 C8 C9 . . . . -177.5(4) ?
    Ni1 N2 C8 C9 . . . . 0.6(8) ?
    C14 N3 C10 C11 . . . . -2.3(11) ?
    Ni1 N3 C10 C11 . . . . 173.7(7) ?
    N3 C10 C11 C12 . . . . 5.3(15) ?
    C10 C11 C12 C13 . . . . -4.6(14) ?
    C11 C12 C13 C14 . . . . 1.7(14) ?
    C10 N3 C14 C13 . . . . -0.8(11) ?
    Ni1 N3 C14 C13 . . . . -176.9(7) ?
    C12 C13 C14 N3 . . . . 1.1(14) ?
    C19 N4 C15 C16 . . . . -1.4(8) ?
    Ni2 N4 C15 C16 . . . . -177.7(4) ?
    N4 C15 C16 C17 . . . . 2.3(9) ?
    C15 C16 C17 C18 . . . . -1.8(9) ?
    C16 C17 C18 C19 . . . . 0.6(10) ?
    C15 N4 C19 C18 . . . . 0.0(8) ?
    Ni2 N4 C19 C18 . . . . 176.5(4) ?
    C17 C18 C19 N4 . . . . 0.4(9) ?
    C24 N5 C20 C21 . . . . 0.2(10) ?
    Ni2 N5 C20 C21 . . . . -172.2(5) ?
    N5 C20 C21 C22 . . . . 1.4(12) ?
    C20 C21 C22 C23 . . . . -1.2(13) ?
    C21 C22 C23 C24 . . . . -0.4(13) ?
    C20 N5 C24 C23 . . . . -1.9(10) ?
    Ni2 N5 C24 C23 . . . . 170.5(5) ?
    C22 C23 C24 N5 . . . . 2.0(12) ?
    C29 N6 C25 C26 . . . . 0.6(9) ?
    Ni2 N6 C25 C26 . . . . 171.4(5) ?
    N6 C25 C26 C27 . . . . -2.6(11) ?
    C25 C26 C27 C28 . . . . 2.3(11) ?
    C26 C27 C28 C29 . . . . -0.2(12) ?
    C25 N6 C29 C28 . . . . 1.6(10) ?
    Ni2 N6 C29 C28 . . . . -169.3(6) ?
    C27 C28 C29 N6 . . . . -1.8(12) ?
loop_
    _geom_hbond_atom_site_label_D
    _geom_hbond_atom_site_label_H
    _geom_hbond_atom_site_label_A
    _geom_hbond_site_symmetry_A
    _geom_hbond_distance_DH
    _geom_hbond_distance_HA
    _geom_hbond_distance_DA
    _geom_hbond_angle_DHA
    C27 H27 Cg 1_655 0.93 2.52 3.428(4) 165.97
data_global
_journal_date_recd_electronic     2009-05-19
_journal_date_accepted     2009-05-29
_journal_name_full     'Acta Crystallographica, Section E'
_journal_year     2009
_journal_volume     65
_journal_issue      7
_journal_page_first     m746
_journal_page_last     m746
_journal_paper_category     QM
_journal_coeditor_code     CV2565
_publ_contact_author_name     'Prof. Dacheng Li'
_publ_contact_author_address
;
  College of Chemistry and Chemical Engineering
  Liaocheng University
  Shandong 252059
  P.R.China
;
_publ_contact_author_email     lidacheng62@lcu.edu.cn
_publ_contact_author_fax     '86 635 8239121'
_publ_contact_author_phone     '86 635 8230664'
_publ_section_title
;
Bis[\m~2~-<i>N</i>'-acetyl-2-hydroxy-6-\
oxidobenzohydrazidato(3-)]octapyridinetrinickel(II)
;
loop_
    _publ_author_name
    _publ_author_address
    'Yan Yang'
;
  College of Chemistry and Chemical Engineering
  Liaocheng University
  Shandong 252059
  People's Republic of China
;
    'Dacheng Li'
;
  College of Chemistry and Chemical Engineering
  Liaocheng University
  Shandong 252059
  People's Republic of China
;
    'Xuefeng Shi'
;
  College of Chemistry and Chemical Engineering
  Liaocheng University
  Shandong 252059
  People's Republic of China
;
