# Supplementary material for: Bis[μ2-N′-acetyl-2-hydroxy-6-oxido­benzohydrazidato(3−)]octa­pyridine­trinickel(II)
Source: Acta Crystallogr Sect E Struct Rep Online. 2009 Jun 6;65(Pt 7):m746. doi: 10.1107/S1600536809020534 (PMC2969366; doi:10.1107/S1600536809020534)
Supplement: Supplementary file 2 [file e-65-0m746-Isup2.hkl]

# 
# h,k,l, Fc-squared, Fo-squared, sigma(Fo-squared) and status flag 
# 
data_I
_shelx_title ' 070814c in P2(1)/n' 
_shelx_refln_list_code          4 
_shelx_F_calc_maximum      224.57 
_exptl_crystal_F_000      1268.00 
_reflns_d_resolution_high  0.8407 
 
loop_ 
 _symmetry_equiv_pos_as_xyz 
 'x, y, z' 
 '-x+1/2, y+1/2, -z+1/2' 
 '-x, -y, -z' 
 'x-1/2, -y-1/2, z-1/2' 
 
_cell_length_a     9.9349 
_cell_length_b    18.2296 
_cell_length_c    16.2620 
_cell_angle_alpha  90.000 
_cell_angle_beta   96.663 
_cell_angle_gamma  90.000 
 
_shelx_F_squared_multiplier     1.000 
 
loop_ 
 _refln_index_h 
 _refln_index_k 
 _refln_index_l 
 _refln_F_squared_calc 
 _refln_F_squared_meas 
 _refln_F_squared_sigma 
 _refln_observed_status 
   2   0   0     3825.80     5208.40    586.46 o 
   4   0   0      196.01      220.12     45.94 o 
   6   0   0       11.71        0.16     41.66 o 
   8   0   0      950.89     1178.65    157.77 o 
  10   0   0      610.92      375.39    111.38 o 
   1   1   0    17597.03    36136.48   3721.00 o 
   2   1   0     8604.82    11080.14   1159.68 o 
   3   1   0      562.17      697.06    131.71 o 
   4   1   0    15271.54    19306.54   3249.00 o 
   5   1   0     4027.86     5006.94    596.43 o 
   6   1   0       11.76        1.17     33.42 o 
   7   1   0      157.78       79.32     42.99 o 
   8   1   0      397.20      340.67     62.18 o 
   9   1   0      106.09        4.56     52.31 o 
  10   1   0      152.61       43.40     65.82 o 
  11   1   0       39.84        0.06     82.13 o 
   0   2   0     9586.32    11501.26   1118.41 o 
   1   2   0      857.30     1023.88    111.60 o 
   2   2   0    10131.80    14528.48   3190.74 o 
   3   2   0      703.08      719.99     90.98 o 
   4   2   0    19064.67    20523.00   7872.47 o 
   5   2   0      518.61      687.98    115.09 o 
   6   2   0     7319.18     9596.62    734.82 o 
   7   2   0        5.65        0.02     41.13 o 
   8   2   0      952.35      798.25    174.35 o 
   9   2   0       46.69        0.01     47.96 o 
  10   2   0        0.39        0.13     80.73 o 
  11   2   0       97.14        6.10     35.39 o 
   1   3   0     1874.28     1800.41    224.50 o 
   2   3   0     1505.62     1424.05    146.27 o 
   3   3   0      439.38      581.02     94.96 o 
   4   3   0     8022.95     9797.20    972.89 o 
   5   3   0     5241.88     4948.92   1003.00 o 
   6   3   0      726.22      857.92    218.63 o 
   7   3   0      681.73      672.10    238.30 o 
   8   3   0      407.61      408.21    115.73 o 
   9   3   0       73.80        0.32     81.62 o 
  10   3   0      613.39      536.94     64.37 o 
  11   3   0       16.91        0.01     93.36 o 
   0   4   0    13360.64    13019.46   1001.82 o 
   1   4   0    36321.77    63324.87   6552.70 o 
   2   4   0     7309.12     5698.40    431.50 o 
   3   4   0        7.42        2.75      6.46 o 
   4   4   0      244.87      271.64     28.14 o 
   5   4   0      120.65      120.35     24.04 o 
   6   4   0     1648.69     1622.64    570.19 o 
   7   4   0       42.03        0.06     36.79 o 
   8   4   0       48.83        0.47     64.11 o 
   9   4   0       15.80       11.67     83.61 o 
  10   4   0      799.97      514.31    127.78 o 
  11   4   0      170.71        0.03     98.97 o 
   1   5   0        9.73        8.37      7.79 o 
   2   5   0       99.08       95.67     11.66 o 
   3   5   0     1655.61     1498.04    250.34 o 
   4   5   0     8760.09    10020.15   1884.92 o 
   5   5   0       32.51        6.86     12.50 o 
   6   5   0        8.16       16.99     20.34 o 
   7   5   0      339.41      340.07     43.81 o 
   8   5   0      260.11      324.11     66.54 o 
   9   5   0      483.90      610.26     88.00 o 
  10   5   0      604.38      753.20    104.75 o 
  11   5   0       96.53       10.05    119.58 o 
   0   6   0     2373.09     2356.77    245.47 o 
   1   6   0     1476.29     1343.23     85.44 o 
   2   6   0     1727.10     1707.74    501.52 o 
   3   6   0        0.67        7.09     10.32 o 
   4   6   0     3615.87     3319.21    653.76 o 
   5   6   0     1055.92     1266.95    133.48 o 
   6   6   0     6876.95     7323.86   1155.48 o 
   7   6   0      735.75      778.86    202.96 o 
   8   6   0      297.08      184.79     86.83 o 
   9   6   0      195.49       93.48     60.04 o 
  10   6   0       92.82      101.57     94.18 o 
  11   6   0       20.04        0.04    106.07 o 
   1   7   0     6485.46     5773.83    528.79 o 
   2   7   0    19372.18    17613.61   2209.18 o 
   3   7   0      760.40      679.17    282.26 o 
   4   7   0     1855.18     1380.26    229.99 o 
   5   7   0     3761.04     2923.46    853.71 o 
   6   7   0      926.71      733.21    167.30 o 
   7   7   0      569.99      498.71    102.28 o 
   8   7   0      134.78       65.64     51.99 o 
   9   7   0      447.33      484.77     89.70 o 
  10   7   0       90.49       55.89     62.92 o 
  11   7   0       35.62        0.01    112.71 o 
   0   8   0    22763.92    21030.76   1565.90 o 
   1   8   0      817.44      760.83     47.53 o 
   2   8   0     5076.32     4727.28    551.32 o 
   3   8   0        4.98        0.09     17.34 o 
   4   8   0       95.11       58.37     21.39 o 
   5   8   0        1.52        0.01     20.93 o 
   6   8   0      818.31      619.68     60.97 o 
   7   8   0        4.27        7.02     26.61 o 
   8   8   0        0.52        0.02     42.61 o 
   9   8   0       63.08       62.80     62.63 o 
  10   8   0      131.79       56.23     65.13 o 
   1   9   0     4145.88     3451.25    185.72 o 
   2   9   0    10464.01     9462.82   1439.52 o 
   3   9   0     4396.27     3952.75    501.80 o 
   4   9   0     1876.43     1420.11    195.68 o 
   5   9   0      588.44      450.86    127.18 o 
   6   9   0       33.05       21.28     27.36 o 
   7   9   0       75.33       81.43     32.42 o 
   8   9   0       94.66       34.13     35.35 o 
   9   9   0        3.56        0.02     52.02 o 
  10   9   0       52.45       21.20     59.43 o 
   0  10   0      181.52      175.37     27.68 o 
   1  10   0      330.64      260.25     22.98 o 
   2  10   0        0.37        2.28     17.76 o 
   3  10   0     1114.83     1202.02    209.99 o 
   4  10   0     2653.13     2267.68    305.59 o 
   5  10   0        1.84       20.88     27.16 o 
   6  10   0     1200.97     1126.73    113.06 o 
   7  10   0       10.70        0.73     31.63 o 
   8  10   0      395.24      324.60     50.56 o 
   9  10   0       29.50        0.02     57.93 o 
  10  10   0       27.23        0.05     60.26 o 
   1  11   0       14.55        0.77     16.93 o 
   2  11   0     4349.86     4254.32    519.06 o 
   3  11   0      570.09      464.80     49.18 o 
   4  11   0     2868.77     3101.01    674.59 o 
   5  11   0     1325.50     1250.74    115.40 o 
   6  11   0      108.23       60.48     32.00 o 
   7  11   0      289.30      219.16     69.71 o 
   8  11   0      821.02      744.79    177.76 o 
   9  11   0      137.50       72.02     44.24 o 
  10  11   0       76.71       52.83     70.41 o 
   0  12   0     4782.74     4087.20    310.47 o 
   1  12   0      389.65      390.19     40.67 o 
   2  12   0     2661.13     2320.68    148.25 o 
   3  12   0     1674.74     1515.58    106.96 o 
   4  12   0       63.56       32.74     27.07 o 
   5  12   0      934.94      915.24    172.81 o 
   6  12   0       36.10        3.91     30.51 o 
   7  12   0      112.37       39.78     34.83 o 
   8  12   0       61.81       42.11     38.88 o 
   9  12   0        0.41        0.04     39.17 o 
   1  13   0     1994.23     1680.99    113.63 o 
   2  13   0     1709.30     1584.53    109.31 o 
   3  13   0       23.98       23.81     27.36 o 
   4  13   0      521.69      535.28     55.41 o 
   5  13   0       73.44       33.72     33.15 o 
   6  13   0      165.61       95.41     39.54 o 
   7  13   0      227.83      182.80     54.49 o 
   8  13   0      782.56      849.79    106.13 o 
   9  13   0      261.81      250.81     53.20 o 
   0  14   0       21.24        0.01     38.48 o 
   1  14   0       31.14       23.55     27.60 o 
   2  14   0      144.10      134.19     32.58 o 
   3  14   0      846.21      779.76     67.63 o 
   4  14   0      310.39      284.67     52.51 o 
   5  14   0       22.90        7.67     32.77 o 
   6  14   0     2551.34     2601.12    284.99 o 
   7  14   0      259.08      209.35     92.97 o 
   8  14   0      800.19      952.68     88.96 o 
   1  15   0       57.35        9.45     30.87 o 
   2  15   0     1408.54     1449.14    125.98 o 
   3  15   0       29.03        0.13     27.09 o 
   4  15   0      373.82      351.01     49.59 o 
   5  15   0      824.05     1055.85    143.44 o 
   6  15   0      221.82      273.38     71.48 o 
   7  15   0      448.15      446.34     60.78 o 
   8  15   0      269.85      239.35     67.65 o 
   0  16   0     1766.55     1811.62    213.46 o 
   1  16   0      152.07      104.06     38.42 o 
   2  16   0     1259.11     1360.92    122.24 o 
   3  16   0      454.42      371.79     61.43 o 
   4  16   0       25.58        0.03     38.33 o 
   5  16   0       98.05       41.69     38.22 o 
   6  16   0       37.90       31.63     37.71 o 
   7  16   0        6.61       10.42     39.18 o 
   1  17   0     1086.71     1194.00    111.24 o 
   2  17   0      204.87      236.32     49.75 o 
   3  17   0       14.30        0.04     37.70 o 
   4  17   0      172.31      194.29     50.81 o 
   5  17   0       19.10        0.01     42.44 o 
   6  17   0        2.29        6.46     45.72 o 
   7  17   0        0.46       43.86     41.80 o 
   0  18   0       94.01       91.04     57.46 o 
   1  18   0       62.50       62.44     37.95 o 
   2  18   0        0.05        1.13     35.33 o 
   3  18   0       76.72      104.58     45.34 o 
   4  18   0      113.09       74.99     43.46 o 
   5  18   0        8.44       11.39     45.31 o 
   6  18   0      202.30      226.41     60.36 o 
   1  19   0       54.68       18.11     40.37 o 
   2  19   0      175.09      155.67     44.61 o 
   3  19   0      126.81       64.06     42.34 o 
   4  19   0       85.76       77.36     46.21 o 
   5  19   0      103.43      140.53     53.13 o 
   0  20   0      592.56      860.51    133.69 o 
   1  20   0        0.47        0.01     39.40 o 
   2  20   0      317.02      321.98     57.89 o 
   3  20   0      148.68      130.70     49.89 o 
   4  20   0        1.33        0.01     41.67 o 
   1  21   0      294.05      355.11     60.54 o 
   2  21   0        6.65        2.02     40.62 o 
 -11   0   1      137.73        0.10     94.40 o 
  -9   0   1       69.10        0.15     76.30 o 
  -7   0   1       80.22        0.65     56.87 o 
  -5   0   1      341.16      287.96     59.53 o 
  -3   0   1     2274.74     2569.18    272.99 o 
   1   0   1    16084.20    16760.21   1121.63 o 
   3   0   1     7754.92    13354.04   1460.46 o 
   5   0   1     3783.94     4947.51    546.13 o 
   7   0   1      343.42      408.42     86.64 o 
   9   0   1      416.71      455.12    110.20 o 
  11   0   1      368.16      247.48     59.02 o 
 -11   1   1      276.59      102.75     75.57 o 
 -10   1   1      153.82        0.09     59.71 o 
  -9   1   1      132.14       42.22     51.23 o 
  -8   1   1      154.86       63.04     48.87 o 
  -7   1   1       19.44        0.01     53.11 o 
  -6   1   1      461.60      408.00     56.37 o 
  -5   1   1     4170.42     5856.05    628.07 o 
  -4   1   1     8048.44    10247.39    783.66 o 
  -3   1   1     7567.70     8928.13    768.34 o 
  -2   1   1     2138.61     2593.42    216.32 o 
  -1   1   1     3604.09     5052.79    366.11 o 
   0   1   1    13860.36    16437.79   1178.17 o 
   1   1   1    26498.25    27885.32  10387.26 o 
   3   1   1    16677.78    22389.23   4155.44 o 
   4   1   1     6656.26    10014.96   1682.48 o 
   5   1   1       36.24       57.19     32.51 o 
   6   1   1      540.63      491.58     82.15 o 
   7   1   1     2401.69     2528.72    207.31 o 
   8   1   1      755.65      627.11     76.88 o 
   9   1   1     1083.04      880.38    141.52 o 
  10   1   1      171.54      149.34     78.45 o 
  11   1   1        2.37        2.83     28.60 o 
 -11   2   1        3.66        0.09     78.81 o 
 -10   2   1       15.43        0.02     56.77 o 
  -9   2   1      899.71      993.70    108.90 o 
  -8   2   1      196.78       87.36     49.02 o 
  -7   2   1     1258.58     1532.83    116.10 o 
  -6   2   1        6.78        6.97     24.68 o 
  -5   2   1     4995.47     6491.32    643.88 o 
  -4   2   1      547.56      756.99     99.10 o 
  -3   2   1      313.32      336.30     34.83 o 
  -2   2   1     3770.11     5694.05    682.96 o 
  -1   2   1     3724.40     5764.17    586.90 o 
   0   2   1     3303.80     3523.93    198.88 o 
   1   2   1        3.27        7.45      5.22 o 
   2   2   1    17879.45    28584.35   1839.25 o 
   3   2   1    12490.07    13168.16   1000.09 o 
   4   2   1     6083.30     8896.48   1766.23 o 
   5   2   1    14157.28    15353.22   4026.42 o 
   6   2   1        7.70       26.49     36.86 o 
   7   2   1     2808.50     3031.63    387.83 o 
   8   2   1      250.53      154.67     73.49 o 
   9   2   1       19.42        0.16     40.22 o 
  10   2   1        8.81        0.09     31.54 o 
  11   2   1      176.07       72.81     48.97 o 
 -11   3   1      145.20        0.04     87.53 o 
 -10   3   1       97.94       42.24     61.18 o 
  -9   3   1      347.81      329.54     67.05 o 
  -8   3   1        7.56        0.23     40.65 o 
  -7   3   1        9.64        0.00     36.64 o 
  -6   3   1     2417.24     2709.00    279.98 o 
  -5   3   1     7465.88    10201.53   1323.13 o 
  -4   3   1        6.90        0.27     12.11 o 
  -3   3   1     4908.90     6138.27    760.15 o 
  -2   3   1      114.22      100.92      9.81 o 
  -1   3   1     1714.44     1903.31    335.55 o 
   0   3   1    11219.88    11653.12    838.19 o 
   1   3   1     1892.79     2726.69    833.19 o 
   2   3   1     2800.26     2882.18    810.51 o 
   3   3   1     9192.91    12196.08    753.95 o 
   4   3   1     3124.90     4094.79    315.37 o 
   5   3   1       35.75        0.10     42.99 o 
   6   3   1     3405.88     3577.00    406.24 o 
   7   3   1     3692.38     4154.76    460.16 o 
   8   3   1       69.23        0.30     41.14 o 
   9   3   1      590.69      572.96     67.82 o 
  10   3   1       69.90       80.70     36.14 o 
  11   3   1       41.19        0.04    110.64 o 
 -11   4   1      127.66       16.73    115.96 o 
 -10   4   1        1.53        0.07     87.45 o 
  -9   4   1      139.16       14.87     52.51 o 
  -8   4   1       81.18        0.00     42.09 o 
  -7   4   1      262.83       94.91     44.98 o 
  -6   4   1        2.34        0.03     49.04 o 
  -5   4   1      653.09      704.75    100.28 o 
  -4   4   1       16.70       14.62     10.75 o 
  -3   4   1     3992.66     5256.76    501.71 o 
  -2   4   1     1596.96     1872.85    331.56 o 
  -1   4   1    21808.73    23935.68   3441.92 o 
   1   4   1      342.38      378.06     78.04 o 
   2   4   1    10620.79     7887.44    576.75 o 
   3   4   1     3585.97     2827.89    211.86 o 
   4   4   1     2721.30     3724.43    317.63 o 
   5   4   1     1723.85     2001.08    372.50 o 
   6   4   1       66.55       56.81     28.34 o 
   7   4   1       82.54       80.38     31.56 o 
   8   4   1       85.27       38.46     35.42 o 
   9   4   1     1939.67     2115.60    134.70 o 
  10   4   1       11.04        0.16     93.07 o 
  11   4   1      486.95      424.99    139.67 o 
 -11   5   1      120.55        0.07    107.03 o 
 -10   5   1      287.48      269.91     76.81 o 
  -9   5   1      460.66      424.32     74.85 o 
  -8   5   1      326.26      297.24     60.18 o 
  -7   5   1       19.17        0.00     37.38 o 
  -6   5   1      260.91      217.54     32.78 o 
  -5   5   1     2233.22     2650.73    146.31 o 
  -4   5   1      775.22      821.91    130.62 o 
  -3   5   1       40.89       37.63     15.45 o 
  -2   5   1     2250.69     2177.91    532.18 o 
  -1   5   1      298.07      352.24     25.51 o 
   0   5   1     3868.43     4526.02    330.03 o 
   1   5   1    18049.40    18454.76   2513.33 o 
   2   5   1     1153.00     1118.50    211.76 o 
   3   5   1     7785.87     7908.17   1845.90 o 
   4   5   1       39.03       36.61     16.01 o 
   5   5   1     1304.65     2123.17    126.54 o 
   6   5   1      488.23      711.67     54.90 o 
   7   5   1     2423.22     2819.63    372.53 o 
   8   5   1      247.34      170.73     65.16 o 
   9   5   1     1205.95     1185.52    184.58 o 
  10   5   1      199.66      129.80     99.64 o 
  11   5   1       29.61       39.32     54.21 o 
 -11   6   1      117.51        0.07    114.78 o 
 -10   6   1        5.12       19.17     59.20 o 
  -9   6   1     1550.14     1998.17    538.92 o 
  -8   6   1       42.12       68.56     63.26 o 
  -7   6   1     2557.76     3091.88    919.84 o 
  -6   6   1      593.84      635.50     74.08 o 
  -5   6   1     1787.90     2316.33    261.25 o 
  -4   6   1        3.01        0.32     11.38 o 
  -3   6   1     1013.15      778.11     58.58 o 
  -2   6   1      900.05     1169.47    284.33 o 
  -1   6   1     1330.45     1308.18     90.97 o 
   0   6   1    12570.52    10961.16    584.75 o 
   1   6   1      975.61      891.90     85.41 o 
   2   6   1      635.81      673.14    215.59 o 
   3   6   1    11904.23    11226.31   2340.65 o 
   4   6   1       64.57       84.78     27.81 o 
   5   6   1     9013.76     6712.19    502.22 o 
   6   6   1     1227.65     1075.90    208.17 o 
   7   6   1     1694.81     1847.69    334.12 o 
   8   6   1        1.56        0.32     43.64 o 
   9   6   1       77.22      144.56     60.25 o 
  10   6   1       63.46       53.95     58.93 o 
  11   6   1       27.88       79.70     74.34 o 
 -11   7   1      173.29       63.60    113.23 o 
 -10   7   1      348.73      321.84    145.66 o 
  -9   7   1      100.84        0.92     97.87 o 
  -8   7   1      270.56      303.89    121.00 o 
  -7   7   1     1353.41     1319.09    118.32 o 
  -6   7   1      327.23      364.24     55.94 o 
  -5   7   1     1906.62     1853.94    139.62 o 
  -4   7   1      529.74      463.42     66.94 o 
  -3   7   1     3522.04     3287.66    403.84 o 
  -2   7   1      800.75      594.97    154.41 o 
  -1   7   1     2364.85     2208.30    142.41 o 
   0   7   1      529.85      489.47     40.00 o 
   1   7   1    14738.68    13346.62   1536.86 o 
   2   7   1     7896.38     8797.83   1536.75 o 
   3   7   1     6372.64     6290.56   1492.35 o 
   4   7   1     1885.01     1661.77    263.37 o 
   5   7   1       55.68       42.47     22.38 o 
   6   7   1      534.68      567.63    123.44 o 
   7   7   1      853.39      723.88    151.08 o 
   8   7   1      215.99      125.17     56.49 o 
   9   7   1      306.58      340.92     99.03 o 
  10   7   1        2.71        0.01     50.59 o 
  11   7   1        0.30        0.01     56.28 o 
 -10   8   1       51.53       43.64     60.22 o 
  -9   8   1        4.25       28.73     61.90 o 
  -8   8   1       44.08       19.09     30.35 o 
  -7   8   1      284.77      245.52     65.12 o 
  -6   8   1      399.11      264.53     80.21 o 
  -5   8   1     2053.44     2024.76    427.10 o 
  -4   8   1       60.96       20.88     19.72 o 
  -3   8   1    15774.00    13650.18   1171.92 o 
  -2   8   1     1790.87     1756.20    237.26 o 
  -1   8   1    20183.32    18800.03   1131.78 o 
   0   8   1     3629.66     3260.05    184.21 o 
   1   8   1     7303.07     6766.41    753.88 o 
   2   8   1      406.76      380.92     34.04 o 
   3   8   1       39.75       26.75     15.34 o 
   4   8   1       65.31       32.61     17.41 o 
   5   8   1      453.48      327.19     50.53 o 
   6   8   1       65.37       17.30     26.17 o 
   7   8   1       33.49        3.77     29.75 o 
   8   8   1      226.74      218.42     96.37 o 
   9   8   1      129.03      144.72     61.75 o 
  10   8   1       63.53        2.21     59.96 o 
 -10   9   1      109.70      107.47    100.65 o 
  -9   9   1       15.53        0.02     54.06 o 
  -8   9   1      407.96      319.42     89.76 o 
  -7   9   1      220.39      166.89     34.77 o 
  -6   9   1       15.06        0.09     22.07 o 
  -5   9   1     1180.50     1100.98    303.15 o 
  -4   9   1     2560.40     2266.73    612.33 o 
  -3   9   1      933.24      707.16    168.67 o 
  -2   9   1      621.77      450.03     52.47 o 
  -1   9   1       33.30       10.51     10.81 o 
   0   9   1     7452.46     6953.43    366.83 o 
   1   9   1     8756.60     7976.90    541.57 o 
   2   9   1     3043.15     2937.35    371.77 o 
   3   9   1     4966.01     4702.19    955.28 o 
   4   9   1       58.65        3.17     21.08 o 
   5   9   1       67.90       81.12     28.51 o 
   6   9   1      237.21      174.92     59.84 o 
   7   9   1      465.93      604.67    117.98 o 
   8   9   1       31.83        0.02     30.70 o 
   9   9   1      397.63      309.62     78.45 o 
  10   9   1       50.20       37.87     62.52 o 
 -10  10   1       47.18        3.14     63.79 o 
  -9  10   1      113.94      196.86     73.23 o 
  -8  10   1       57.05       32.89     33.40 o 
  -7  10   1     1638.00     1441.59    164.43 o 
  -6  10   1        0.71        0.04     24.87 o 
  -5  10   1      150.43       97.03     37.13 o 
  -4  10   1      624.66      495.64     50.70 o 
  -3  10   1      792.28      635.12     75.97 o 
  -2  10   1     1678.39     1634.21    109.34 o 
  -1  10   1     1637.43     1390.40     80.43 o 
   0  10   1        4.32        1.99     11.93 o 
   1  10   1       17.94       19.81     16.87 o 
   2  10   1      886.22      713.04    169.72 o 
   3  10   1     6231.49     5902.08   1049.48 o 
   4  10   1      455.58      424.33     53.19 o 
   5  10   1     7059.60     6614.49    969.32 o 
   6  10   1      628.24      716.77     90.56 o 
   7  10   1     2358.67     2199.16    260.73 o 
   8  10   1        3.49        0.04     32.75 o 
   9  10   1        1.25        0.04     49.78 o 
  10  10   1        4.37        5.41     59.42 o 
 -10  11   1        5.83        0.00     59.65 o 
  -9  11   1       59.61       44.47     59.87 o 
  -8  11   1       17.94        1.50     35.75 o 
  -7  11   1        0.97       12.69     30.48 o 
  -6  11   1        3.75        0.07     26.55 o 
  -5  11   1        6.12        0.05     24.47 o 
  -4  11   1      236.18      180.99     33.39 o 
  -3  11   1     4484.52     4257.84    292.54 o 
  -2  11   1        2.53       20.22     21.25 o 
  -1  11   1        1.08        0.06     16.09 o 
   0  11   1       81.27       47.99     16.72 o 
   1  11   1     4900.64     4231.78    227.57 o 
   2  11   1     1011.43      933.94     92.23 o 
   3  11   1     1252.69     1299.56    184.93 o 
   4  11   1     2647.37     2197.50    324.68 o 
   5  11   1      424.01      415.20     54.51 o 
   6  11   1     1454.99     1217.63    149.80 o 
   7  11   1      549.35      610.91     98.43 o 
   8  11   1      182.08      135.24     43.28 o 
   9  11   1      252.69      147.53     50.40 o 
  10  11   1        8.57        0.06     66.08 o 
  -9  12   1        3.24        0.00     72.68 o 
  -8  12   1       54.26       26.04     36.35 o 
  -7  12   1        7.85        0.03     30.48 o 
  -6  12   1      157.84       81.12     32.57 o 
  -5  12   1       34.53        0.03     27.55 o 
  -4  12   1       52.71        9.28     25.31 o 
  -3  12   1     5194.86     5396.89    536.57 o 
  -2  12   1     1113.29     1118.66     81.80 o 
  -1  12   1     3195.18     2685.43    169.60 o 
   0  12   1       29.02        0.02     17.64 o 
   1  12   1     3972.75     3763.55    235.85 o 
   2  12   1      224.71      150.22     30.12 o 
   3  12   1      410.79      351.34     42.82 o 
   4  12   1       32.82       11.35     28.20 o 
   5  12   1     1220.59     1175.93    194.67 o 
   6  12   1       30.18        5.92     31.95 o 
   7  12   1       82.51       27.34     36.08 o 
   8  12   1        5.72        0.01     37.19 o 
   9  12   1      365.22      348.09    120.05 o 
  -9  13   1      118.62       83.00     66.15 o 
  -8  13   1      284.53      257.04     61.03 o 
  -7  13   1       90.67       78.64     37.95 o 
  -6  13   1       91.60       16.95     31.77 o 
  -5  13   1       59.02       29.38     29.81 o 
  -4  13   1      547.80      442.02     49.99 o 
  -3  13   1      594.21      651.13     57.52 o 
  -2  13   1     1210.87      975.67     76.41 o 
  -1  13   1      223.35      159.21     29.22 o 
   0  13   1     1984.82     1860.17    151.70 o 
   1  13   1     1933.16     1911.57    156.55 o 
   2  13   1      810.17      723.60     66.88 o 
   3  13   1     1896.87     1898.41    130.08 o 
   4  13   1      193.52      198.63     37.23 o 
   5  13   1       51.71       40.27     32.44 o 
   6  13   1       27.80        6.90     34.42 o 
   7  13   1      804.90      688.00     87.43 o 
   8  13   1      485.96      486.82    102.17 o 
   9  13   1      292.54      317.96     86.22 o 
  -9  14   1      331.24      292.16     79.05 o 
  -8  14   1      152.73      118.32     51.32 o 
  -7  14   1     1532.63     1671.42    127.13 o 
  -6  14   1       12.20       36.47     41.56 o 
  -5  14   1      932.58      977.28    106.30 o 
  -4  14   1       47.24        0.09     28.24 o 
  -3  14   1        1.81        0.04     24.06 o 
  -2  14   1        0.14        0.02     23.77 o 
  -1  14   1      949.11      879.93     84.38 o 
   0  14   1      189.41      146.16     32.79 o 
   1  14   1       42.50        2.50     26.73 o 
   2  14   1      261.38      231.52     43.23 o 
   3  14   1      822.74      841.36     69.43 o 
   4  14   1       41.28       59.23     33.08 o 
   5  14   1      849.05      913.61     80.31 o 
   6  14   1      245.00      321.40    103.38 o 
   7  14   1      781.24      891.21     98.51 o 
   8  14   1       96.30       45.44     39.46 o 
  -8  15   1      121.04       87.55     41.55 o 
  -7  15   1      181.96      208.22     67.50 o 
  -6  15   1      673.54      748.71     74.13 o 
  -5  15   1     1597.89     1668.83    123.33 o 
  -4  15   1     1290.14     1194.10     93.52 o 
  -3  15   1      423.83      375.93     47.66 o 
  -2  15   1       11.64        0.08     28.05 o 
  -1  15   1      233.33      233.69     43.29 o 
   0  15   1      129.80       88.92     33.33 o 
   1  15   1      381.93      389.93     54.38 o 
   2  15   1     1030.61     1015.81    100.01 o 
   3  15   1      713.06      738.10     83.46 o 
   4  15   1      754.50      626.33     65.57 o 
   5  15   1       31.09       22.59     36.71 o 
   6  15   1      836.10      838.49     82.02 o 
   7  15   1      214.59      261.06     52.42 o 
   8  15   1       21.21       15.78     43.44 o 
  -7  16   1       15.74        8.95     38.17 o 
  -6  16   1       20.01        0.03     35.70 o 
  -5  16   1       60.97       53.42     38.65 o 
  -4  16   1      545.35      487.39     56.24 o 
  -3  16   1     1514.59     1803.78    154.90 o 
  -2  16   1       35.70       14.51     35.83 o 
  -1  16   1      653.03      678.51     72.93 o 
   0  16   1       44.47       26.94     30.38 o 
   1  16   1      365.51      359.70     52.90 o 
   2  16   1      401.40      414.73     59.98 o 
   3  16   1       30.66       18.89     37.87 o 
   4  16   1       28.64        0.01     38.72 o 
   5  16   1      211.30      129.66     41.33 o 
   6  16   1       33.40       14.63     37.62 o 
   7  16   1        0.24        2.08     38.21 o 
  -7  17   1       40.27       26.65     41.87 o 
  -6  17   1       17.55       13.02     36.18 o 
  -5  17   1      370.57      428.85     82.71 o 
  -4  17   1       18.77        0.01     35.21 o 
  -3  17   1        5.88        0.03     37.36 o 
  -2  17   1      829.93      884.48     90.94 o 
  -1  17   1      156.28      117.82     39.97 o 
   0  17   1      774.26      774.77     82.08 o 
   1  17   1      560.85      582.57     68.90 o 
   2  17   1      198.42      212.20     47.24 o 
   3  17   1      269.18      280.60     54.65 o 
   4  17   1      153.44      116.37     47.94 o 
   5  17   1       11.18        0.01     38.48 o 
   6  17   1        1.82        0.01     34.92 o 
   7  17   1       44.84       21.65     42.11 o 
  -6  18   1        5.51        6.61     47.16 o 
  -5  18   1      161.71      157.50     60.76 o 
  -4  18   1      238.64      203.32     55.26 o 
  -3  18   1        5.57        0.01     35.82 o 
  -2  18   1       19.45       17.86     33.98 o 
  -1  18   1      135.63      110.65     39.62 o 
   0  18   1      128.01       83.39     37.00 o 
   1  18   1       22.65       19.90     35.15 o 
   2  18   1      149.28      164.20     50.57 o 
   3  18   1      293.75      341.46     67.96 o 
   4  18   1        3.44        0.00     38.75 o 
   5  18   1      194.37      224.24     62.66 o 
   6  18   1       49.65       23.66     49.64 o 
  -5  19   1       22.88       15.88     46.01 o 
  -4  19   1       74.77       17.35     45.29 o 
  -3  19   1       74.33       54.36     41.67 o 
  -2  19   1        8.01        0.02     35.91 o 
  -1  19   1       48.50       36.28     37.94 o 
   0  19   1        0.81        0.00     34.08 o 
   1  19   1      323.18      382.02     62.05 o 
   2  19   1      269.44      281.97     57.75 o 
   3  19   1       88.22       73.19     47.91 o 
   4  19   1      352.97      455.87     71.22 o 
   5  19   1        0.01       21.69     45.64 o 
  -4  20   1        0.77       14.48     43.54 o 
  -3  20   1      168.42      180.49     51.69 o 
  -2  20   1       39.14       46.84     45.34 o 
  -1  20   1      513.01      679.09     83.09 o 
   0  20   1       80.91       89.86     44.38 o 
   1  20   1      344.93      430.51     64.94 o 
   2  20   1       64.58       68.88     43.12 o 
   3  20   1       13.11       23.45     45.97 o 
   4  20   1       39.39       13.59     45.19 o 
  -2  21   1      196.21      249.76     54.20 o 
  -1  21   1        5.51        9.09     38.61 o 
   0  21   1      147.44      187.56     51.70 o 
   1  21   1      239.35      251.75     57.02 o 
   2  21   1       27.53        3.90     40.84 o 
  -8   0   2      635.41      690.58    145.34 o 
  -6   0   2      368.07      458.11     73.87 o 
  -4   0   2      883.46     1343.85    181.19 o 
  -2   0   2     1723.47     3021.43    230.23 o 
   2   0   2      327.39      356.46     33.63 o 
   4   0   2     2545.62     2767.30    301.28 o 
   6   0   2        7.47        0.88     48.67 o 
  10   0   2     2833.82     2252.42    161.50 o 
 -11   1   2      178.60       50.27     69.93 o 
 -10   1   2       36.47        0.00     53.41 o 
  -9   1   2       61.87        0.07     44.02 o 
  -8   1   2      363.75      389.00     44.81 o 
  -7   1   2      261.53      193.05     36.98 o 
  -6   1   2     1267.96     1558.85    112.16 o 
  -5   1   2      509.27      573.22     50.69 o 
  -4   1   2      732.95     1177.90    135.77 o 
  -3   1   2     6814.62    10065.08   1098.62 o 
  -2   1   2     2447.58     2991.97    136.41 o 
  -1   1   2     4517.37     4918.16    407.22 o 
   0   1   2    44906.25    44691.12   2416.22 o 
   1   1   2      186.31      171.64     14.66 o 
   2   1   2    23760.55    23737.32   1294.66 o 
   3   1   2    10891.55    14051.66   1465.56 o 
   4   1   2       10.34       32.20     22.84 o 
   5   1   2      748.91      853.71     68.60 o 
   6   1   2     1114.37      820.11    118.77 o 
   7   1   2      803.99      695.36    224.82 o 
   8   1   2      910.32      996.69     73.20 o 
   9   1   2      697.44      653.75     67.38 o 
  10   1   2       24.65       25.88     32.74 o 
  11   1   2        5.26        8.25     24.83 o 
 -11   2   2       11.78        0.00     97.94 o 
 -10   2   2      721.37      689.94     96.18 o 
  -9   2   2       16.11        0.01     38.69 o 
  -8   2   2      473.24      363.33     87.77 o 
  -7   2   2       39.18        0.00     27.29 o 
  -6   2   2      295.90      285.59     36.16 o 
  -5   2   2      126.73       69.72     22.70 o 
  -4   2   2      141.88      158.05     22.78 o 
  -3   2   2     3935.23     5542.97    308.05 o 
  -2   2   2       19.60        9.56      5.75 o 
  -1   2   2     6128.07     6569.32    406.74 o 
   0   2   2     1551.69     1922.75    141.95 o 
   1   2   2     2981.16     2869.18    297.94 o 
   2   2   2    32305.08    47774.75   5140.47 o 
   3   2   2    26919.20    36666.22   1779.83 o 
   4   2   2    50107.30    68399.12   4177.14 o 
   5   2   2      176.42      122.81     37.14 o 
   6   2   2     4580.78     5206.12   1042.19 o 
   7   2   2       66.12       30.41     32.20 o 
   8   2   2       11.21        2.98     29.75 o 
   9   2   2        0.76        0.18     35.52 o 
  10   2   2      457.50      504.17     62.22 o 
  11   2   2        7.20       11.29     25.37 o 
 -11   3   2        2.67        0.18    100.97 o 
 -10   3   2      224.42       32.37     63.53 o 
  -9   3   2      504.23      415.32     97.84 o 
  -8   3   2        4.98        0.02     45.62 o 
  -7   3   2      321.27      270.02     37.75 o 
  -6   3   2     1772.16     2040.70    141.61 o 
  -5   3   2       27.25       11.68     21.20 o 
  -4   3   2      799.03      979.03     70.65 o 
  -3   3   2     8678.58     9079.88    956.58 o 
  -2   3   2    11705.93    11953.96   1732.44 o 
   0   3   2    11320.86    10155.09    496.46 o 
   1   3   2     1635.57     1833.20    328.41 o 
   2   3   2      267.65      375.06     82.09 o 
   3   3   2     7925.94     7999.13   1893.36 o 
   4   3   2     1585.41     2531.14    749.85 o 
   5   3   2        8.58        0.06     19.80 o 
   6   3   2     5921.91     7754.20    617.17 o 
   7   3   2      929.09      696.65    126.93 o 
   8   3   2     1309.22     1446.56     93.62 o 
   9   3   2      149.66      173.81     43.91 o 
  10   3   2      111.16      213.34     49.23 o 
  11   3   2      153.47       97.05     56.06 o 
 -11   4   2       22.22        0.01     97.79 o 
 -10   4   2       16.36        0.16    104.07 o 
  -9   4   2       27.92        0.04     52.88 o 
  -8   4   2      120.65      114.90     39.37 o 
  -7   4   2      184.15       83.99     41.82 o 
  -6   4   2       35.19        3.35     18.43 o 
  -5   4   2       53.74       37.25     14.94 o 
  -4   4   2    14657.05    18361.30   1979.88 o 
  -3   4   2       65.79       73.42     10.34 o 
  -2   4   2     1155.77     1378.53    136.77 o 
  -1   4   2    20304.93    24895.43   2054.96 o 
   0   4   2      277.70      453.34     24.75 o 
   1   4   2     4839.75     5365.43   1088.63 o 
   2   4   2       48.15       29.33     14.13 o 
   3   4   2     1233.11     2180.59    233.33 o 
   4   4   2     5220.10     6032.80    718.50 o 
   5   4   2       28.99       25.57     21.55 o 
   6   4   2      255.46      509.56     44.20 o 
   7   4   2      367.50      473.21     63.69 o 
   8   4   2     2294.72     2521.78    275.67 o 
   9   4   2       20.83       89.64     88.93 o 
  10   4   2     1405.13     1045.06    172.91 o 
 -11   5   2      206.01      127.50     61.78 o 
 -10   5   2       93.21      221.92    113.16 o 
  -9   5   2      144.35      113.25     57.97 o 
  -8   5   2      140.63      160.30     51.76 o 
  -7   5   2        7.94        0.11     32.68 o 
  -6   5   2     1746.38     2168.10    162.52 o 
  -5   5   2       69.01       47.44     17.72 o 
  -4   5   2      399.84      469.06     61.94 o 
  -3   5   2     2959.05     3215.50    503.46 o 
  -2   5   2     4812.35     4890.83    833.80 o 
  -1   5   2     4976.05     4481.30    318.77 o 
   0   5   2     9233.56     8213.19    440.74 o 
   1   5   2      823.54      612.41    105.92 o 
   2   5   2     1092.86     1032.48    222.44 o 
   3   5   2        2.45        4.87     13.17 o 
   4   5   2     3501.80     4645.23    464.30 o 
   5   5   2     1027.62      974.38    201.31 o 
   6   5   2     7204.86     9270.71   1270.47 o 
   7   5   2     1052.07     1079.49    348.40 o 
   8   5   2     1246.17     1203.73    362.36 o 
   9   5   2      630.69      613.55    131.77 o 
  10   5   2        0.92        0.44     89.22 o 
 -11   6   2        0.29        0.01    105.11 o 
 -10   6   2     2028.48     2298.76    303.57 o 
  -9   6   2      228.60      293.10     72.44 o 
  -8   6   2     2925.20     2944.27    728.94 o 
  -7   6   2      336.08      307.04     54.70 o 
  -6   6   2      722.06      702.80     64.31 o 
  -5   6   2      537.40      539.48     60.45 o 
  -4   6   2        1.72        0.20     11.41 o 
  -3   6   2       38.25       27.65     10.67 o 
  -2   6   2     3512.39     2903.02    226.15 o 
  -1   6   2     2197.71     1926.88    100.72 o 
   0   6   2      127.03      147.02     11.75 o 
   1   6   2     1345.43     1254.68    192.21 o 
   2   6   2    15603.15    17551.38   4796.31 o 
   3   6   2      741.93      853.15    157.46 o 
   4   6   2     7746.54    11179.04    883.16 o 
   5   6   2     1220.13     1306.91    204.06 o 
   6   6   2     1670.62     1782.93    434.92 o 
   7   6   2       30.64       18.04     33.63 o 
   8   6   2      264.30      229.19     60.33 o 
   9   6   2      480.27      387.52     95.96 o 
  10   6   2       87.78       73.27     61.03 o 
  11   6   2        8.29       35.96     59.24 o 
 -11   7   2       54.40        0.18    115.22 o 
 -10   7   2       84.25       53.59    100.82 o 
  -9   7   2      476.39      605.17    174.45 o 
  -8   7   2        6.94        0.04     74.01 o 
  -7   7   2     2326.44     2240.33    373.91 o 
  -6   7   2      883.05      980.45    139.27 o 
  -5   7   2     1256.99     1329.65    146.58 o 
  -4   7   2     1842.56     1896.00    364.42 o 
  -3   7   2      183.98      112.98     20.62 o 
  -2   7   2      476.51      342.13     32.15 o 
  -1   7   2     1241.80     1028.48     69.69 o 
   0   7   2     5124.29     5070.48    430.13 o 
   2   7   2     5291.99     6057.77   1447.24 o 
   3   7   2     1784.89     1674.39    491.48 o 
   4   7   2      152.82       97.33     39.88 o 
   5   7   2     1026.90      849.31    195.95 o 
   6   7   2     2386.51     1868.63    301.60 o 
   7   7   2       15.63        0.51     29.36 o 
   8   7   2      651.60      769.46    121.24 o 
   9   7   2        9.74       39.95     58.38 o 
  10   7   2        6.49        6.08     56.91 o 
 -10   8   2      119.75        0.15    101.12 o 
  -9   8   2       29.78        0.39     48.52 o 
  -8   8   2        1.48        0.02     28.16 o 
  -7   8   2       44.86        1.98     32.63 o 
  -6   8   2     1112.38     1131.96    161.68 o 
  -5   8   2        4.98        0.04     19.08 o 
  -4   8   2     1411.93     1193.09    289.74 o 
  -3   8   2     1430.52     1320.73    230.53 o 
  -2   8   2    13002.15    12277.07   1243.78 o 
  -1   8   2       96.64       46.88     21.37 o 
   0   8   2     7563.23     6983.67    701.25 o 
   1   8   2      161.20      132.43     18.44 o 
   2   8   2        1.46        0.67      9.70 o 
   3   8   2      222.39      217.39     64.04 o 
   4   8   2      224.86      161.96     54.36 o 
   5   8   2        7.10        0.20     32.60 o 
   6   8   2      238.94      179.18     47.14 o 
   7   8   2       85.75       56.80     34.76 o 
   8   8   2      701.07      792.01    102.07 o 
   9   8   2       74.83      214.37     69.23 o 
  10   8   2      294.85      160.36     70.38 o 
 -10   9   2       70.60        0.05     98.46 o 
  -9   9   2        0.72        0.05     48.79 o 
  -8   9   2      384.01      313.46     86.43 o 
  -7   9   2       10.31        1.76     26.14 o 
  -6   9   2      140.40       86.55     33.17 o 
  -5   9   2      503.77      456.34    117.22 o 
  -4   9   2      304.98      246.19     31.09 o 
  -3   9   2     4524.23     4312.69    390.52 o 
  -2   9   2     1010.46      839.99     61.97 o 
  -1   9   2     1046.95     1040.61     72.29 o 
   0   9   2     9067.05     9570.57    570.77 o 
   1   9   2       98.03      100.29     22.82 o 
   2   9   2     1023.03      933.32    133.79 o 
   3   9   2      151.03      199.33     64.55 o 
   4   9   2      203.54      187.47     58.33 o 
   5   9   2      262.39      218.66     39.98 o 
   6   9   2     2897.67     2705.40    494.51 o 
   7   9   2     2155.99     2306.24    295.82 o 
   8   9   2      792.76      661.76    153.11 o 
   9   9   2      652.95      616.04    156.28 o 
  10   9   2        1.20        0.14     59.26 o 
 -10  10   2      255.19      158.41    113.67 o 
  -9  10   2      178.95       63.47     57.68 o 
  -8  10   2     1051.10     1262.71    177.52 o 
  -7  10   2        2.06        0.03     27.19 o 
  -6  10   2      115.69       72.58     31.49 o 
  -5  10   2       39.18        0.49     23.70 o 
  -4  10   2       33.74        0.24     21.87 o 
  -3  10   2       71.33       45.83     22.59 o 
  -2  10   2     1382.18     1185.58     82.86 o 
  -1  10   2      571.48      576.51     47.91 o 
   0  10   2      276.28      237.60     22.10 o 
   1  10   2      457.71      428.87     46.65 o 
   2  10   2     7111.00     6830.35    930.00 o 
   3  10   2       99.18       39.43     23.46 o 
   4  10   2     4011.43     3873.22    837.37 o 
   5  10   2      183.23      163.68     39.28 o 
   6  10   2     1841.68     1691.95    348.56 o 
   7  10   2      203.15      153.60     43.04 o 
   8  10   2        0.86       21.35     34.41 o 
   9  10   2       19.31       19.03     54.63 o 
  10  10   2       77.64       29.32     69.82 o 
 -10  11   2       20.50        0.02    103.92 o 
  -9  11   2       34.64        0.02     58.02 o 
  -8  11   2       15.14        5.39     33.61 o 
  -7  11   2       88.53       64.56     33.40 o 
  -6  11   2      601.30      573.85    138.49 o 
  -5  11   2       97.54       32.81     28.49 o 
  -4  11   2        7.19        0.03     21.74 o 
  -3  11   2      379.35      295.67     42.78 o 
  -2  11   2       39.50        0.44     20.22 o 
  -1  11   2      121.34       26.70     19.80 o 
   0  11   2       14.59        2.72     13.82 o 
   1  11   2     1000.92      715.93     47.73 o 
   2  11   2     1653.92     1547.71    189.30 o 
   3  11   2     3014.38     2869.55    557.64 o 
   4  11   2     1643.99     1529.15    322.27 o 
   5  11   2      763.38      703.57    156.23 o 
   6  11   2     1297.59     1226.26    322.48 o 
   7  11   2      191.80      205.93     46.54 o 
   8  11   2      390.49      290.03     52.15 o 
   9  11   2        0.68        0.01     39.13 o 
  -9  12   2       46.01        0.00     55.88 o 
  -8  12   2       16.46        4.59     35.18 o 
  -7  12   2        2.07        1.11     29.93 o 
  -6  12   2       60.43       17.31     30.86 o 
  -5  12   2      507.85      388.02     89.03 o 
  -4  12   2     2082.14     1913.08    130.73 o 
  -3  12   2      370.05      439.22    105.91 o 
  -2  12   2     2815.79     2691.58    172.98 o 
  -1  12   2      222.69      190.61     29.67 o 
   0  12   2      156.09      113.65     24.85 o 
   1  12   2      694.42      585.74     54.22 o 
   2  12   2       40.88        4.78     20.49 o 
   3  12   2        9.52        0.01     23.37 o 
   4  12   2      221.67      173.36     35.28 o 
   5  12   2      565.66      545.87     94.91 o 
   6  12   2       27.00       21.73     33.41 o 
   7  12   2      285.32      293.93     54.72 o 
   8  12   2      775.34      788.16    127.45 o 
   9  12   2       56.08       10.45     42.00 o 
  -9  13   2      110.37       45.42     60.43 o 
  -8  13   2      158.85      142.98     64.89 o 
  -7  13   2      365.62      262.20     50.49 o 
  -6  13   2      468.25      509.77     57.19 o 
  -5  13   2       80.40       47.31     29.03 o 
  -4  13   2      401.68      425.53     47.91 o 
  -3  13   2     1092.62     1058.07     80.54 o 
  -2  13   2      531.87      532.98     51.36 o 
  -1  13   2      716.89      598.18     52.49 o 
   0  13   2     1175.16      965.44     88.76 o 
   1  13   2      300.57      285.25     61.54 o 
   2  13   2     1770.24     1732.90    118.62 o 
   3  13   2      135.87       97.04     30.81 o 
   4  13   2       24.64       18.25     29.33 o 
   5  13   2      239.32      272.84     41.67 o 
   6  13   2      417.75      405.40     55.30 o 
   7  13   2      118.27      119.94     45.16 o 
   8  13   2      469.70      552.03     85.90 o 
   9  13   2      301.06      321.89     60.20 o 
  -9  14   2       18.94       56.98     59.56 o 
  -8  14   2     1089.34     1339.78    152.94 o 
  -7  14   2       28.37       46.11     36.17 o 
  -6  14   2      187.68      169.28     42.01 o 
  -5  14   2       27.59        0.01     30.71 o 
  -4  14   2        7.59        0.08     28.04 o 
  -3  14   2      480.23      418.40     46.81 o 
  -2  14   2       52.39       13.46     25.12 o 
  -1  14   2      819.84      689.67     71.91 o 
   0  14   2       26.30        0.03     23.80 o 
   1  14   2       10.92       19.57     30.16 o 
   2  14   2     3953.99     4472.43    398.85 o 
   3  14   2      489.80      527.99     63.83 o 
   4  14   2     1910.89     1805.34    212.96 o 
   5  14   2      553.01      566.26     62.15 o 
   6  14   2      467.16      512.22     60.87 o 
   7  14   2      218.41      191.33     45.50 o 
   8  14   2       53.10       39.21     42.61 o 
  -8  15   2      169.28      213.68     64.42 o 
  -7  15   2      342.04      325.15     78.52 o 
  -6  15   2      884.68      909.16     83.08 o 
  -5  15   2      262.70      269.61     44.52 o 
  -4  15   2      353.69      289.46     44.78 o 
  -3  15   2     1211.60     1201.52     91.30 o 
  -2  15   2      115.88      104.07     36.17 o 
  -1  15   2       31.98       30.63     29.73 o 
   0  15   2      212.53      236.36     41.60 o 
   1  15   2      105.52       72.99     37.07 o 
   2  15   2      475.88      554.01     68.18 o 
   3  15   2      874.29      842.32     90.19 o 
   4  15   2       51.15       23.40     32.28 o 
   5  15   2      281.09      275.73     47.80 o 
   6  15   2      346.45      442.23     59.86 o 
   7  15   2       64.75       16.74     39.15 o 
   8  15   2      100.43       23.44     42.49 o 
  -7  16   2       13.75       26.56     39.09 o 
  -6  16   2      163.68      173.80     44.95 o 
  -5  16   2      235.85       87.37     58.87 o 
  -4  16   2     1269.64     1439.42    109.19 o 
  -3  16   2      317.20      371.70     59.57 o 
  -2  16   2     2460.66     2980.08    235.57 o 
  -1  16   2       83.92       38.46     33.27 o 
   0  16   2       33.66        1.77     30.08 o 
   1  16   2      253.30      232.12     45.08 o 
   2  16   2        0.10        0.01     32.19 o 
   3  16   2       81.78       71.62     40.58 o 
   4  16   2      268.05      316.10     61.85 o 
   5  16   2       69.28       42.21     35.69 o 
   6  16   2       10.65        2.68     38.16 o 
   7  16   2      134.60       99.36     44.27 o 
  -7  17   2      115.72       29.87     39.11 o 
  -6  17   2      198.94      196.46     48.40 o 
  -5  17   2       58.04       46.26     39.58 o 
  -4  17   2       13.13        3.02     39.57 o 
  -3  17   2      755.81      899.43     93.93 o 
  -2  17   2      175.29      142.11     41.39 o 
  -1  17   2      301.04      313.93     53.72 o 
   0  17   2      719.48      737.11     78.10 o 
   1  17   2      267.46      266.45     51.49 o 
   2  17   2      152.93      180.96     46.24 o 
   3  17   2       97.35       62.15     40.29 o 
   4  17   2       42.73       10.62     41.13 o 
   5  17   2        0.52        0.09     42.91 o 
   6  17   2      288.53      248.83     63.54 o 
   7  17   2       31.47        4.97     41.78 o 
  -6  18   2       13.04       28.79     44.54 o 
  -5  18   2       38.23       56.92     45.30 o 
  -4  18   2        0.45        0.03     37.02 o 
  -3  18   2      123.13       66.05     42.24 o 
  -2  18   2        5.50        0.01     34.16 o 
  -1  18   2       99.92       50.08     38.26 o 
   0  18   2       49.72        0.03     32.88 o 
   1  18   2      722.98      850.92     92.03 o 
   2  18   2     1869.99     2411.66    200.40 o 
   3  18   2       81.37       95.81     45.21 o 
   4  18   2      382.12      513.64     76.20 o 
   5  18   2       36.22        7.19     43.76 o 
   6  18   2      126.40      163.97     57.67 o 
  -5  19   2       58.31       48.24     51.81 o 
  -4  19   2        7.95       10.64     40.63 o 
  -3  19   2      320.07      297.57     55.68 o 
  -2  19   2      545.11      565.17     72.12 o 
  -1  19   2       17.92        8.83     33.80 o 
   0  19   2      245.53      273.93     53.73 o 
   1  19   2      134.99      116.46     54.75 o 
   2  19   2      102.19      131.11     49.97 o 
   3  19   2      577.52      788.79     95.74 o 
   4  19   2       16.91       52.99     44.81 o 
   5  19   2      144.01      187.71     60.37 o 
  -4  20   2      486.71      838.83     94.86 o 
  -3  20   2        2.03        0.01     37.05 o 
  -2  20   2      612.60      868.03     93.69 o 
  -1  20   2      220.51      277.83     54.70 o 
   0  20   2       56.54        1.86     36.44 o 
   1  20   2       25.00        0.03     37.10 o 
   2  20   2        0.28        0.01     40.92 o 
   3  20   2        0.60       16.84     47.04 o 
   4  20   2       42.57       41.53     48.25 o 
  -2  21   2        6.05       30.69     39.19 o 
  -1  21   2       12.06       19.63     41.17 o 
   0  21   2      173.65      213.39     51.12 o 
   1  21   2       73.75       86.69     44.32 o 
   2  21   2       14.77        4.52     40.88 o 
 -11   0   3       46.61        0.07     98.38 o 
  -9   0   3        0.10        0.15     67.66 o 
  -7   0   3       62.10      117.24     41.76 o 
  -5   0   3    10698.03    13189.69   1069.42 o 
  -3   0   3     1263.65     1736.52    158.20 o 
  -1   0   3    31539.00    33496.39   2611.56 o 
   1   0   3      334.18      251.98     42.54 o 
   3   0   3     3797.01     3693.38    237.34 o 
   5   0   3      489.83      442.73     43.22 o 
   7   0   3     1497.89     1682.83    117.85 o 
   9   0   3     3190.43     2907.31    200.92 o 
  11   0   3      432.69      370.86     54.90 o 
 -11   1   3       70.59       25.58     65.15 o 
 -10   1   3      270.94      119.56    128.69 o 
  -9   1   3     1561.39     1646.49    134.99 o 
  -8   1   3      291.56      195.76     35.03 o 
  -7   1   3     1028.88     1166.35    101.84 o 
  -6   1   3      983.39     1168.41     76.94 o 
  -5   1   3      563.48      758.10     55.27 o 
  -4   1   3     1138.18     1435.43     86.19 o 
  -3   1   3     1169.15     1469.65     76.64 o 
  -2   1   3     7347.34     8258.00    510.19 o 
  -1   1   3    41715.57    41754.77   4637.27 o 
   0   1   3     4510.17     5073.95    405.24 o 
   1   1   3      851.42      890.76     58.96 o 
   2   1   3       20.10       13.33     13.46 o 
   3   1   3      175.98      162.45     20.12 o 
   4   1   3     2082.37     2391.07    124.65 o 
   5   1   3      623.27      538.88     57.96 o 
   6   1   3      594.88      770.32     69.96 o 
   7   1   3      318.74      327.03     34.13 o 
   8   1   3      176.21      224.61     35.62 o 
   9   1   3      193.37      256.84     38.73 o 
  10   1   3      230.09      195.52     37.00 o 
  11   1   3      478.99      482.69     42.56 o 
 -11   2   3     1094.00     1058.61    176.16 o 
 -10   2   3       31.35        0.00     57.42 o 
  -9   2   3      997.57     1118.49     99.96 o 
  -8   2   3       43.53        0.01     35.63 o 
  -7   2   3      355.44      399.41     44.01 o 
  -6   2   3       30.15        9.77     21.41 o 
  -5   2   3       23.52        4.14     17.00 o 
  -4   2   3      726.71      943.40     53.67 o 
  -3   2   3     2198.11     2511.63    129.19 o 
  -2   2   3      756.48      921.75     46.47 o 
  -1   2   3    16973.03    17253.56   1878.96 o 
   0   2   3    17262.35    18751.34   1597.53 o 
   1   2   3      261.75      314.93     24.66 o 
   2   2   3      177.49      165.44     38.12 o 
   3   2   3    13949.99    13763.23   1106.29 o 
   4   2   3     4294.29     4186.13    766.11 o 
   5   2   3     3769.80     4794.59    316.78 o 
   6   2   3      136.15      155.94     37.44 o 
   7   2   3      423.74      422.81     55.96 o 
   8   2   3        0.17       32.61     31.30 o 
   9   2   3      280.23      297.59     41.76 o 
  10   2   3       63.72       81.26     30.10 o 
  11   2   3        1.18       38.16     27.55 o 
 -11   3   3       54.26        0.00     94.54 o 
 -10   3   3      179.90      114.81     61.35 o 
  -9   3   3      567.64      550.23     66.00 o 
  -8   3   3       57.16        4.81     29.11 o 
  -7   3   3     1040.29     1228.56     80.55 o 
  -6   3   3       29.59        0.18     20.09 o 
  -5   3   3      159.19       80.30     27.38 o 
  -4   3   3       44.07       38.22     11.67 o 
  -3   3   3     1708.89     1683.42     91.10 o 
  -2   3   3      829.39      891.46     48.84 o 
  -1   3   3       72.16       88.01     13.49 o 
   0   3   3     1001.85     1180.93     70.30 o 
   1   3   3       19.54        2.39      6.01 o 
   2   3   3        5.92        0.05      7.65 o 
   3   3   3    12699.85    19127.88   2033.04 o 
   4   3   3     7364.64     7854.03   1553.93 o 
   5   3   3     9181.28    12153.54    991.01 o 
   6   3   3     4010.79     4845.60    413.41 o 
   7   3   3     2500.78     3596.96    243.27 o 
   8   3   3      856.37      960.63     85.22 o 
   9   3   3       85.71      311.07     73.72 o 
  10   3   3      417.42      388.76     81.96 o 
  11   3   3      310.25      169.93     46.95 o 
 -11   4   3       19.44        0.03    106.14 o 
 -10   4   3       85.43       42.16     60.13 o 
  -9   4   3       22.23       31.25     55.55 o 
  -8   4   3      502.31      481.16     82.62 o 
  -7   4   3      845.20      899.64     91.29 o 
  -6   4   3       63.04       78.75     24.28 o 
  -5   4   3     3946.28     4299.53    339.83 o 
  -4   4   3     4100.09     5715.37    546.35 o 
  -3   4   3      638.21      614.03     45.08 o 
  -2   4   3     1059.70      937.57    108.79 o 
  -1   4   3    24049.24    22470.38   1425.78 o 
   0   4   3      691.27      552.24     41.96 o 
   1   4   3     2336.34     2493.93    363.58 o 
   2   4   3      883.05      909.66    221.72 o 
   3   4   3       44.57       16.99     21.88 o 
   4   4   3     1808.21     2209.84    333.13 o 
   5   4   3     2218.66     1887.92    457.01 o 
   6   4   3       84.72      198.83     44.18 o 
   7   4   3     3675.09     3713.96   1482.69 o 
   8   4   3        0.06       42.23     64.11 o 
   9   4   3     4411.26     5432.37    594.36 o 
  10   4   3       42.78        0.20     43.47 o 
  11   4   3      120.79       81.53     41.92 o 
 -11   5   3        0.15        0.01     56.86 o 
 -10   5   3      389.27      274.41     96.02 o 
  -9   5   3     1109.26      639.47    131.10 o 
  -8   5   3     1934.15     2423.28    290.83 o 
  -7   5   3     2202.35     2298.06    396.69 o 
  -6   5   3      689.58      699.82     67.23 o 
  -5   5   3      545.85      695.03     42.39 o 
  -4   5   3     1273.48     1286.00    185.90 o 
  -3   5   3     1510.50     1771.21    272.65 o 
  -2   5   3    14936.07    15398.70   1411.79 o 
   0   5   3      778.33      563.58     33.09 o 
   1   5   3        9.66        5.73      5.99 o 
   2   5   3     1169.43     1278.07    265.46 o 
   3   5   3       91.45      113.06     24.07 o 
   4   5   3     1932.60     1728.21    467.78 o 
   5   5   3     8055.93    12266.34   1314.15 o 
   6   5   3      631.73      661.03    430.87 o 
   7   5   3     1165.35     1283.33    504.78 o 
   8   5   3      715.63      793.97     93.01 o 
  10   5   3       41.79        0.01     59.90 o 
  11   5   3      207.58      127.29     70.38 o 
 -11   6   3     1321.53     1296.68    145.24 o 
 -10   6   3        3.24       54.43     68.48 o 
  -9   6   3     1067.05      975.84    164.19 o 
  -8   6   3       53.70       83.71     77.55 o 
  -7   6   3      256.71      361.29    134.36 o 
  -6   6   3       30.91       23.27     20.33 o 
  -5   6   3       53.40       65.66     13.83 o 
  -4   6   3       98.72       80.40     18.90 o 
  -3   6   3       18.03        9.12     10.14 o 
  -2   6   3       15.90       27.15     13.01 o 
  -1   6   3     1182.67     1112.78     65.13 o 
   0   6   3      173.49      212.15     16.16 o 
   1   6   3     7770.13     6417.32    320.42 o 
   2   6   3      295.23      312.09    101.72 o 
   3   6   3    19804.79    20388.24   5525.20 o 
   4   6   3     3127.21     3197.81    753.96 o 
   5   6   3       27.36       26.56     21.24 o 
   6   6   3     1064.39      905.77    224.63 o 
   7   6   3     1330.87     1769.11    314.02 o 
   8   6   3       21.90       32.07     80.80 o 
  10   6   3       36.46       42.68     46.00 o 
 -11   7   3       12.73       22.86     53.62 o 
 -10   7   3      424.09      372.58    120.84 o 
  -9   7   3       71.26        0.12     91.22 o 
  -8   7   3       71.13       79.31     45.06 o 
  -7   7   3     1635.65     2025.00    142.24 o 
  -6   7   3     3603.88     3595.94    847.57 o 
  -5   7   3      172.99      142.81     29.15 o 
  -4   7   3     2538.03     2353.62    411.13 o 
  -3   7   3     1370.20     1244.95    157.63 o 
  -2   7   3        4.30        0.16     13.21 o 
  -1   7   3      195.99      120.85     13.97 o 
   0   7   3     5163.62     4708.58    428.87 o 
   1   7   3      573.49      433.15     46.76 o 
   2   7   3     3228.60     3209.44    827.78 o 
   3   7   3      807.07      818.66    210.61 o 
   4   7   3     2436.44     2624.76    720.89 o 
   5   7   3     4283.66     4099.46   1070.32 o 
   6   7   3      116.19       56.75     44.01 o 
   7   7   3      156.04      104.19     36.45 o 
   8   7   3       11.56        1.34     49.60 o 
   9   7   3      132.48      147.03    117.10 o 
  10   7   3        8.72        0.06     65.37 o 
 -10   8   3        0.10        0.10     94.62 o 
  -9   8   3       80.87        0.05     91.07 o 
  -8   8   3        1.53        1.64     41.48 o 
  -7   8   3      435.35      497.98     53.33 o 
  -6   8   3      449.32      390.97     98.73 o 
  -5   8   3     3164.81     3974.03    431.94 o 
  -4   8   3      537.58      475.15     68.13 o 
  -3   8   3     6826.88     6572.63    788.08 o 
  -2   8   3     1190.67      951.28     66.21 o 
  -1   8   3      621.49      605.04     37.99 o 
   0   8   3       14.82        6.55     11.03 o 
   1   8   3     4950.99     4759.77    352.04 o 
   2   8   3      101.03       55.66     12.60 o 
   3   8   3      306.79      269.77     85.14 o 
   4   8   3     1572.53     1518.23    416.45 o 
   5   8   3      719.89      810.34    174.16 o 
   6   8   3        8.56        0.16     27.58 o 
   7   8   3     1994.23     1966.63    215.04 o 
   8   8   3        5.27       84.47     75.04 o 
   9   8   3     1632.27     1901.69    176.48 o 
  10   8   3      157.06      106.94     71.79 o 
 -10   9   3        1.18        0.03    102.59 o 
  -9   9   3      143.63       74.30     97.57 o 
  -8   9   3      157.59      123.56     49.99 o 
  -7   9   3      314.86      241.87     85.81 o 
  -6   9   3      136.38       71.14     26.52 o 
  -5   9   3      118.97       74.03     37.23 o 
  -4   9   3     1684.17     1809.50    300.38 o 
  -3   9   3     3782.08     3653.23    492.53 o 
  -2   9   3      747.15      679.03     53.12 o 
  -1   9   3     1819.60     1650.96    147.66 o 
   0   9   3        7.40        0.36     11.38 o 
   1   9   3      704.67      757.89     90.64 o 
   2   9   3      984.80      703.18     98.94 o 
   3   9   3       24.47        0.77     19.34 o 
   4   9   3      756.45      751.08    219.93 o 
   5   9   3     1583.30     1313.48    344.31 o 
   6   9   3      309.10      244.37     97.85 o 
   7   9   3      270.07      237.41     65.04 o 
   8   9   3     1092.93     1203.87    289.11 o 
   9   9   3       63.90      133.30     59.95 o 
  10   9   3      141.27      232.75     98.31 o 
 -10  10   3       17.43        0.13    100.38 o 
  -9  10   3      181.25      189.12    114.71 o 
  -8  10   3       55.22       38.34     47.73 o 
  -7  10   3       25.88        0.02     24.52 o 
  -6  10   3      289.83      237.24     85.24 o 
  -5  10   3        5.27        0.04     23.02 o 
  -4  10   3       59.43       11.13     20.35 o 
  -3  10   3      427.33      330.62     37.37 o 
  -2  10   3      136.95       62.59     22.96 o 
  -1  10   3     6920.73     6462.00    396.30 o 
   0  10   3      812.98      672.97     53.78 o 
   1  10   3     5055.25     4430.43    534.53 o 
   2  10   3     2256.69     2303.86    354.01 o 
   3  10   3     2709.68     2496.23    561.70 o 
   4  10   3       44.42       48.98     27.55 o 
   5  10   3      389.91      252.14     77.04 o 
   6  10   3       25.96       12.19     30.99 o 
   7  10   3      120.59      107.18     48.54 o 
   8  10   3       17.16        8.41     35.82 o 
   9  10   3       11.34        0.00     58.69 o 
  10  10   3        0.25        0.11     82.28 o 
 -10  11   3      229.88       96.15    109.09 o 
  -9  11   3       21.48        0.11     98.01 o 
  -8  11   3      486.97      463.95     74.26 o 
  -7  11   3      392.42      428.49    148.48 o 
  -6  11   3       95.17       53.77     33.41 o 
  -5  11   3      498.11      412.30     79.77 o 
  -4  11   3        7.25        0.08     24.26 o 
  -3  11   3     1336.69     1149.12     83.01 o 
  -2  11   3     1996.51     1658.22    110.01 o 
  -1  11   3      713.91      626.42     52.62 o 
   0  11   3      519.45      479.12     27.63 o 
   1  11   3      864.97      593.44     90.58 o 
   2  11   3      359.05      421.91     86.93 o 
   3  11   3     1288.38     1273.70    328.22 o 
   4  11   3     1734.14     1806.64    399.49 o 
   5  11   3      358.31      399.05    144.95 o 
   6  11   3       24.56       34.71     34.23 o 
   7  11   3     1464.31     1578.73    364.56 o 
   8  11   3       15.95        0.00     39.16 o 
   9  11   3        0.28        0.09     59.83 o 
  -9  12   3        0.01        0.00    106.36 o 
  -8  12   3       15.89        2.93     48.93 o 
  -7  12   3      606.54      534.93     72.87 o 
  -6  12   3        6.25        0.05     25.93 o 
  -5  12   3      398.14      419.06     98.13 o 
  -4  12   3      254.77      248.50     36.22 o 
  -3  12   3     1946.23     1917.72    130.47 o 
  -2  12   3       16.67        0.04     20.15 o 
  -1  12   3      389.57      295.01     35.04 o 
   0  12   3      471.35      344.47     41.08 o 
   1  12   3     1211.84     1235.69    137.93 o 
   2  12   3       67.05       21.20     24.04 o 
   3  12   3        1.22        0.17     22.51 o 
   4  12   3      314.76      313.79     79.42 o 
   5  12   3        7.59        0.04     28.46 o 
   6  12   3      436.27      463.56     59.73 o 
   7  12   3     1349.22     1372.67    226.21 o 
   8  12   3       51.97       30.35     41.12 o 
   9  12   3      519.59      341.60     61.32 o 
  -9  13   3      419.24      376.57    130.88 o 
  -8  13   3       13.74      108.90     56.33 o 
  -7  13   3      444.19      396.24     73.17 o 
  -6  13   3      573.04      426.85     51.49 o 
  -5  13   3       17.32        8.94     27.82 o 
  -4  13   3       18.26        0.04     26.12 o 
  -3  13   3       21.64        0.04     23.66 o 
  -2  13   3        3.62        0.39     22.82 o 
  -1  13   3      582.77      522.71     47.68 o 
   0  13   3      393.52      323.57     46.02 o 
   1  13   3     1355.54     1343.38    185.69 o 
   2  13   3       79.16       32.65     25.49 o 
   3  13   3       61.55       35.83     28.01 o 
   4  13   3      194.20      196.22     51.47 o 
   5  13   3      923.68      985.96    193.15 o 
   6  13   3      801.58      812.54    123.75 o 
   7  13   3      154.96      177.11     43.88 o 
   8  13   3      324.05      341.22     57.50 o 
   9  13   3        0.29        6.99     39.48 o 
  -8  14   3       63.57       79.01     56.78 o 
  -7  14   3       59.38       29.21     34.61 o 
  -6  14   3       52.80        7.87     30.67 o 
  -5  14   3        2.08        0.00     26.83 o 
  -4  14   3      648.49      651.92     62.77 o 
  -3  14   3       37.72        7.10     25.97 o 
  -2  14   3      161.70       75.63     28.22 o 
  -1  14   3      548.88      524.66     58.69 o 
   0  14   3      429.97      364.70     49.73 o 
   1  14   3     2765.33     2986.56    234.94 o 
   2  14   3       55.32      131.10     52.05 o 
   3  14   3     1698.38     1818.78    232.02 o 
   4  14   3        2.11        0.02     30.54 o 
   5  14   3      563.61      585.15     80.61 o 
   6  14   3      123.92      101.86     41.73 o 
   7  14   3      175.43      132.64     47.73 o 
   8  14   3        1.33        0.01     40.55 o 
  -8  15   3      300.61      357.06    100.49 o 
  -7  15   3      319.10      404.63     73.38 o 
  -6  15   3       88.39       69.51     36.70 o 
  -5  15   3      107.31       37.85     34.56 o 
  -4  15   3      246.15      249.39     42.55 o 
  -3  15   3      119.41      165.31     34.51 o 
  -2  15   3      754.25      775.25     78.81 o 
  -1  15   3       12.76        1.81     28.55 o 
   0  15   3      160.04      192.90     41.46 o 
   1  15   3      332.42      376.11     52.55 o 
   2  15   3      336.57      276.99     64.00 o 
   3  15   3      388.97      441.49     62.81 o 
   4  15   3      258.54      302.98     62.16 o 
   5  15   3      886.39      840.01    136.93 o 
   6  15   3       42.72       34.75     38.71 o 
   7  15   3      148.66      123.83     46.45 o 
   8  15   3        7.44        0.02     38.95 o 
  -7  16   3      495.14      475.90     78.46 o 
  -6  16   3        2.68       62.49     73.38 o 
  -5  16   3     1197.15     1315.74    113.89 o 
  -4  16   3      422.81      503.47    128.34 o 
  -3  16   3     2791.88     3341.17    264.42 o 
  -2  16   3      138.43       97.60     37.45 o 
  -1  16   3      287.35      292.73     48.48 o 
   0  16   3       26.36        0.95     27.78 o 
   1  16   3        9.32        0.01     28.38 o 
   2  16   3       42.88        7.61     36.68 o 
   3  16   3      136.35      153.88     46.56 o 
   4  16   3       70.72       58.83     42.05 o 
   5  16   3       54.75       33.84     35.04 o 
   6  16   3      100.82       97.79     43.69 o 
   7  16   3      252.26      179.84     48.78 o 
  -7  17   3      147.63      131.05     59.88 o 
  -6  17   3      290.46      320.01     53.45 o 
  -5  17   3      183.59      188.66     44.69 o 
  -4  17   3      258.26      257.25     54.43 o 
  -3  17   3      445.53      506.32     66.53 o 
  -2  17   3      941.79      870.12     88.39 o 
  -1  17   3      923.18     1055.22    102.91 o 
   0  17   3      306.49      376.31     54.94 o 
   1  17   3       31.31       16.36     36.34 o 
   2  17   3       21.64        9.35     37.26 o 
   3  17   3       50.78       18.43     43.57 o 
   4  17   3      234.95      231.04     58.08 o 
   5  17   3      386.42      477.70     80.15 o 
   6  17   3      111.60      138.96     57.88 o 
  -6  18   3       10.39        0.03     39.39 o 
  -5  18   3       95.17       64.51     53.00 o 
  -4  18   3       81.79       22.91     40.52 o 
  -3  18   3      155.43       91.85     40.95 o 
  -2  18   3        7.50        0.02     32.67 o 
  -1  18   3      587.88      639.47     86.38 o 
   0  18   3       10.05       29.46     39.86 o 
   1  18   3     1085.52     1540.51    137.30 o 
   2  18   3       72.54      100.95     48.05 o 
   3  18   3      576.58      683.87     86.70 o 
   4  18   3       34.01        0.02     44.53 o 
   5  18   3       68.39       97.60     68.57 o 
   6  18   3      180.20      141.88     60.03 o 
  -5  19   3        3.77        0.03     41.36 o 
  -4  19   3        6.25        8.70     35.66 o 
  -3  19   3      114.29      129.56     45.89 o 
  -2  19   3      336.17      400.76     59.57 o 
  -1  19   3      771.68     1002.90    100.43 o 
   0  19   3      166.79      144.13     48.86 o 
   1  19   3       75.72      119.61     46.07 o 
   2  19   3      424.63      546.15     75.04 o 
   3  19   3      315.66      332.88     65.75 o 
   4  19   3      115.23      144.23     51.51 o 
   5  19   3      162.96      283.58     65.11 o 
  -4  20   3        5.37       24.44     42.56 o 
  -3  20   3      295.85      423.38     65.89 o 
  -2  20   3       85.46       88.28     44.03 o 
  -1  20   3       46.56       14.20     39.94 o 
   0  20   3       11.81        0.00     35.28 o 
   1  20   3       10.11        8.48     37.88 o 
   2  20   3        0.20        0.02     40.09 o 
   3  20   3        0.13        0.00     42.47 o 
  -2  21   3       37.90       19.39     41.31 o 
  -1  21   3      237.25      308.18     56.88 o 
   0  21   3        4.69       11.21     40.72 o 
   1  21   3       27.18       54.35     65.22 o 
   2  21   3        0.03        0.01     39.06 o 
 -10   0   4      112.29      122.65     93.07 o 
  -8   0   4     1596.66     1530.44    147.19 o 
  -6   0   4     8785.62    10839.18    875.69 o 
  -4   0   4      165.64      189.19     30.33 o 
  -2   0   4       86.38       29.02     22.16 o 
   0   0   4     5989.62     5426.74    458.63 o 
   2   0   4       15.15        0.77     17.80 o 
   4   0   4     6771.08     7471.22    809.67 o 
   6   0   4     1298.04     1371.19    100.68 o 
   8   0   4      721.89      748.09     72.67 o 
  10   0   4        1.16        8.60     44.42 o 
 -11   1   4      250.19      381.45    135.40 o 
 -10   1   4      810.89      786.98    101.02 o 
  -9   1   4      299.54      276.82     51.52 o 
  -8   1   4        6.14        0.01     24.81 o 
  -7   1   4      672.19      861.50     65.11 o 
  -6   1   4      166.09      188.83     28.64 o 
  -5   1   4     2748.60     3504.88    204.05 o 
  -4   1   4      282.78      246.37     21.45 o 
  -3   1   4        5.07       26.92      9.14 o 
  -2   1   4     6176.00     7525.93    422.01 o 
  -1   1   4    17407.22    16886.92   1142.20 o 
   0   1   4       20.10       18.91      8.75 o 
   1   1   4      726.51      567.08     44.27 o 
   2   1   4       71.59      109.04     27.81 o 
   3   1   4      355.27      299.14     36.10 o 
   4   1   4     4981.49     4665.85    312.51 o 
   5   1   4        6.00        1.68     17.86 o 
   6   1   4      289.52      285.89     29.98 o 
   7   1   4      269.05      274.52     34.12 o 
   8   1   4      134.35      161.80     35.15 o 
   9   1   4       89.05      121.02     37.91 o 
  10   1   4      611.18      690.90     67.42 o 
  11   1   4       16.70       82.98     37.07 o 
 -11   2   4       19.31      175.28    106.95 o 
 -10   2   4     1519.39     1458.25    121.29 o 
  -9   2   4       62.14       53.52     43.52 o 
  -8   2   4       20.24        3.72     27.21 o 
  -7   2   4      612.22      588.67     51.41 o 
  -6   2   4      275.75      349.94     30.80 o 
  -5   2   4      208.55      256.58     24.62 o 
  -4   2   4      504.63      470.62     30.79 o 
  -3   2   4      191.13      146.12     12.27 o 
  -2   2   4     6305.51     7426.63    461.66 o 
  -1   2   4      328.70      295.27     19.18 o 
   0   2   4     4619.57     5704.37    303.53 o 
   1   2   4      407.17      494.93     32.06 o 
   2   2   4      293.86      253.81     26.67 o 
   3   2   4     1117.00      992.49    148.87 o 
   4   2   4      291.78      264.40     33.81 o 
   5   2   4       15.42       27.98     25.87 o 
   6   2   4      410.75      481.52     46.09 o 
   7   2   4      402.75      521.47     51.88 o 
   8   2   4       17.01       27.24     36.03 o 
   9   2   4       80.17       93.13     41.02 o 
  10   2   4      195.93      282.42     46.86 o 
  11   2   4        0.01        0.55     31.96 o 
 -11   3   4      618.42      566.09    143.00 o 
 -10   3   4      471.87      499.54     86.43 o 
  -9   3   4       21.63       38.01     41.03 o 
  -8   3   4      165.63      159.99     42.93 o 
  -7   3   4      872.07      998.72     77.65 o 
  -6   3   4        0.95       57.30     24.81 o 
  -5   3   4     1302.25     1694.29     91.43 o 
  -4   3   4     2551.42     2954.18    135.98 o 
  -3   3   4      627.46      547.12     56.68 o 
  -2   3   4      839.23      965.58    121.60 o 
  -1   3   4     3648.41     3947.32    323.30 o 
   0   3   4      434.97      411.88     28.72 o 
   1   3   4      212.32      133.69     20.51 o 
   2   3   4      176.64      123.02     17.41 o 
   3   3   4     2365.49     2462.58    166.74 o 
   4   3   4     4182.96     6023.45    655.08 o 
   5   3   4     2888.49     3083.82    333.32 o 
   6   3   4     3295.34     3542.59    448.92 o 
   7   3   4      185.07      207.40     37.63 o 
   8   3   4      209.19      329.96     50.06 o 
   9   3   4      772.47     1054.96    159.88 o 
  10   3   4      739.53      720.16    152.31 o 
  11   3   4      167.11      116.62     49.36 o 
 -11   4   4       27.44        0.02     88.19 o 
 -10   4   4       62.73       74.06     58.65 o 
  -9   4   4        2.84       74.82     89.99 o 
  -8   4   4      557.83      621.04     68.42 o 
  -7   4   4       81.87       57.41     28.29 o 
  -6   4   4    18416.42    22891.54   1137.61 o 
  -5   4   4     3060.21     4001.96    220.22 o 
  -4   4   4      428.64      405.70     34.06 o 
  -3   4   4      190.75      212.71     15.86 o 
  -2   4   4     1041.91     1533.51    164.14 o 
  -1   4   4      526.45      432.41     50.39 o 
   0   4   4      397.60      257.69     20.06 o 
   1   4   4     1888.57     1782.09    186.62 o 
   2   4   4     1232.19     1003.32    113.07 o 
   3   4   4      662.49      450.26     88.78 o 
   4   4   4     4198.79     3641.63    544.42 o 
   5   4   4       94.38      295.92     85.88 o 
   6   4   4     8863.04    10821.92   1031.90 o 
   7   4   4       50.94      110.61     36.34 o 
   8   4   4     4243.80     4998.77    431.75 o 
   9   4   4       81.89      182.06     49.98 o 
  10   4   4      226.51      183.18     54.10 o 
 -11   5   4       75.90      135.11    164.26 o 
 -10   5   4     1178.81     1088.40    131.32 o 
  -9   5   4     1347.52     1408.27    185.15 o 
  -8   5   4     1493.67     1692.87    167.41 o 
  -7   5   4      473.38      378.70     43.39 o 
  -6   5   4      576.93      995.05    224.51 o 
  -5   5   4     1232.45     1176.46     63.77 o 
  -4   5   4       92.09       94.54     12.63 o 
  -3   5   4      233.22      160.29     22.08 o 
  -2   5   4      143.35      119.86     18.85 o 
  -1   5   4     1207.38     1243.93     92.48 o 
   0   5   4      823.38      725.22     39.67 o 
   1   5   4     2538.01     2708.56    313.73 o 
   2   5   4     2132.13     2164.10    486.13 o 
   3   5   4      785.66      634.78    128.42 o 
   4   5   4     2584.22     2686.67    390.76 o 
   5   5   4     4896.57     5248.91    690.56 o 
   6   5   4      492.75      649.94     70.04 o 
   7   5   4      229.86      274.82     43.03 o 
   8   5   4      371.65      527.10     61.63 o 
   9   5   4      784.36      900.19     98.09 o 
  10   5   4      845.40      609.97     75.85 o 
 -11   6   4        0.97        0.52     56.82 o 
 -10   6   4     1091.96      894.64    286.35 o 
  -9   6   4      245.45      279.37     85.89 o 
  -8   6   4       19.53      110.71     56.09 o 
  -7   6   4      142.06      241.00     45.60 o 
  -6   6   4      262.58      306.00     43.42 o 
  -5   6   4      660.96      599.05     68.88 o 
  -4   6   4       44.08       63.27     16.94 o 
  -3   6   4      565.65      434.84     70.09 o 
  -2   6   4     3040.63     3144.90    277.11 o 
  -1   6   4      221.55      202.89     17.38 o 
   0   6   4     5167.15     4805.75    231.61 o 
   1   6   4      302.78      276.15     29.47 o 
   2   6   4     7180.73     6927.20   1171.48 o 
   3   6   4      188.51      266.63     51.16 o 
   4   6   4     2916.88     3287.71    495.33 o 
   5   6   4        9.26       13.71     21.63 o 
   6   6   4      548.28      540.97    257.69 o 
   7   6   4      106.11       69.68     72.64 o 
   8   6   4       47.93        1.31     50.13 o 
   9   6   4       45.50       57.76     51.89 o 
  10   6   4       85.15      137.09     55.48 o 
 -11   7   4      442.31      462.60    111.23 o 
 -10   7   4      909.15      907.21    285.70 o 
  -9   7   4       28.29       33.84     54.87 o 
  -8   7   4     2842.99     3244.79    376.25 o 
  -7   7   4      156.76       90.05     29.39 o 
  -6   7   4       13.57       22.82     22.21 o 
  -5   7   4      561.17      508.11     56.27 o 
  -4   7   4      401.23      372.63     30.84 o 
  -3   7   4      152.75      162.64     21.20 o 
  -2   7   4     1332.57     1144.04     68.20 o 
  -1   7   4     2423.57     2228.30    111.40 o 
   0   7   4      262.92      233.73     18.87 o 
   1   7   4      310.41      299.44     50.24 o 
   2   7   4     2772.28     2858.44    535.48 o 
   3   7   4      302.24      262.79     49.16 o 
   4   7   4     2001.44     2476.92    671.25 o 
   5   7   4      106.99      129.91     30.37 o 
   6   7   4       18.23        4.45     26.69 o 
   7   7   4       20.60        0.02     65.88 o 
   8   7   4      497.20      469.06    112.62 o 
   9   7   4        5.13        0.03     39.90 o 
  10   7   4     1023.20      914.64    163.50 o 
 -10   8   4       19.23        0.03     53.61 o 
  -9   8   4       25.82       48.95     87.38 o 
  -8   8   4     1692.52     1751.01    407.69 o 
  -7   8   4     1504.95     1478.00    275.65 o 
  -6   8   4     3024.06     3430.68    286.67 o 
  -5   8   4      204.18      133.33     41.36 o 
  -4   8   4     5184.94     4782.36    827.67 o 
  -3   8   4      303.44      278.13     32.94 o 
  -2   8   4     3596.86     3588.83    223.47 o 
  -1   8   4       19.40        6.49     10.48 o 
   0   8   4     1735.47     1279.86    111.12 o 
   1   8   4      290.54      232.53     16.56 o 
   2   8   4      443.53      457.08     75.56 o 
   3   8   4      553.46      512.25    126.01 o 
   4   8   4      703.71      874.44    243.10 o 
   5   8   4      359.88      420.84     78.55 o 
   6   8   4     1556.50     1710.37    696.76 o 
   7   8   4      163.98       77.29     42.33 o 
   8   8   4     1720.69     1836.53    290.07 o 
   9   8   4      326.98      319.32     53.62 o 
  10   8   4       76.05      101.23     55.14 o 
 -10   9   4      293.13      208.73     68.88 o 
  -9   9   4      149.03      142.13    106.73 o 
  -8   9   4     1904.28     2018.02    568.70 o 
  -7   9   4      231.53      160.47     69.04 o 
  -6   9   4       11.87        4.57     21.23 o 
  -5   9   4      356.69      296.59     64.36 o 
  -4   9   4     1716.10     1557.59    208.74 o 
  -3   9   4     2002.40     1996.84    185.10 o 
  -2   9   4     2328.30     2086.40    134.31 o 
  -1   9   4     5294.30     5199.38    310.15 o 
   0   9   4       24.56        2.09     10.93 o 
   1   9   4      479.95      346.48     35.38 o 
   2   9   4      419.17      332.71     41.30 o 
   3   9   4      894.26      744.15    130.16 o 
   4   9   4      315.66      377.69     83.31 o 
   5   9   4       49.92        0.08     33.71 o 
   6   9   4        0.80        2.61     30.59 o 
   7   9   4      635.56      546.94    237.11 o 
   8   9   4      561.00      744.47    139.23 o 
   9   9   4      124.33      143.91     51.16 o 
  10   9   4      164.73      120.48     42.71 o 
 -10  10   4       66.27        5.17     59.28 o 
  -9  10   4      282.32      108.55     99.49 o 
  -8  10   4        6.62       38.48     44.81 o 
  -7  10   4       33.09       25.75     41.53 o 
  -6  10   4       30.58       13.73     23.24 o 
  -5  10   4        2.19        0.11     22.23 o 
  -4  10   4       50.63       25.79     25.32 o 
  -3  10   4       15.86        0.07     21.92 o 
  -2  10   4      928.36      855.88     65.13 o 
  -1  10   4       84.76       29.43     14.47 o 
   0  10   4     7562.29     7346.91    459.44 o 
   1  10   4       10.64        4.64     11.46 o 
   2  10   4     2657.14     2458.91    358.60 o 
   3  10   4      400.09      366.15     57.09 o 
   4  10   4      344.96      369.61    157.67 o 
   5  10   4      177.00      113.17     73.05 o 
   6  10   4        1.13        0.09     30.25 o 
   7  10   4      274.49      364.12    155.83 o 
   8  10   4      394.31      295.02    115.39 o 
   9  10   4      242.01      229.47     55.46 o 
 -10  11   4       74.67       58.70     58.37 o 
  -9  11   4       99.99        0.00    105.84 o 
  -8  11   4      229.09      252.07     59.69 o 
  -7  11   4        2.71        0.03     41.58 o 
  -6  11   4       15.59        0.08     22.72 o 
  -5  11   4      621.79      482.49     50.43 o 
  -4  11   4     3839.72     3521.47    442.64 o 
  -3  11   4      535.80      454.96     47.82 o 
  -2  11   4     1481.78     1354.39     95.12 o 
  -1  11   4      187.71      108.78     25.70 o 
   0  11   4        3.68       12.59     14.09 o 
   1  11   4     1081.78      917.21     90.59 o 
   2  11   4     1889.26     1772.46    266.10 o 
   3  11   4      797.82      763.97    196.32 o 
   4  11   4      997.73     1063.20    423.39 o 
   5  11   4        6.70        0.15     30.21 o 
   6  11   4      187.24      172.65     40.06 o 
   7  11   4        7.72        5.11     43.09 o 
   8  11   4       38.59       38.33     43.51 o 
   9  11   4       29.03       11.82     56.83 o 
  -9  12   4        2.40        0.06     99.93 o 
  -8  12   4     1149.58     1191.17    123.10 o 
  -7  12   4       25.80        0.04     48.01 o 
  -6  12   4      661.78      723.09     81.36 o 
  -5  12   4      284.40      211.39     73.01 o 
  -4  12   4     1860.11     1990.80    212.76 o 
  -3  12   4       23.97       25.25     24.24 o 
  -2  12   4       44.03       12.90     22.53 o 
  -1  12   4      164.67      144.45     28.01 o 
   0  12   4       17.97        0.01     17.54 o 
   1  12   4       15.64       14.85     12.94 o 
   2  12   4       10.35        0.03     15.62 o 
   3  12   4      421.72      359.99    120.03 o 
   4  12   4      234.02      353.26    132.76 o 
   5  12   4       21.64       23.87     34.27 o 
   6  12   4     2199.24     2693.01   1077.33 o 
   7  12   4        0.09        0.05     42.66 o 
   8  12   4      837.60      975.82    153.97 o 
   9  12   4       57.25       59.86     39.66 o 
  -9  13   4      134.22      104.82    115.45 o 
  -8  13   4     1104.00     1345.94    195.73 o 
  -7  13   4      693.35      747.87     93.16 o 
  -6  13   4      163.15      104.75     33.93 o 
  -5  13   4      463.03      373.10     47.84 o 
  -4  13   4     1080.22     1082.10     96.91 o 
  -3  13   4       10.55        0.02     23.45 o 
  -2  13   4        5.87        0.09     21.32 o 
  -1  13   4       50.55        9.65     22.77 o 
   0  13   4       29.29        2.50     19.06 o 
   1  13   4      630.23      676.98    134.02 o 
   2  13   4       74.41       42.17     19.03 o 
   3  13   4       89.56       55.86     32.28 o 
   4  13   4      673.34      762.90    291.03 o 
   5  13   4      500.35      554.15    205.65 o 
   6  13   4       76.67      110.41    123.75 o 
   7  13   4      279.94      235.24    144.67 o 
   8  13   4      194.10      223.51     51.10 o 
  -8  14   4       24.01       49.89     52.00 o 
  -7  14   4      167.91      125.95     54.68 o 
  -6  14   4        0.91        4.09     29.22 o 
  -5  14   4       65.61       14.35     30.64 o 
  -4  14   4        0.84        0.00     27.82 o 
  -3  14   4       17.32        5.34     26.75 o 
  -2  14   4      108.66       56.64     28.18 o 
  -1  14   4      308.74      252.54     36.58 o 
   0  14   4      182.77      256.45     37.62 o 
   1  14   4       38.16       42.13     53.58 o 
   2  14   4      791.40      967.26     95.46 o 
   3  14   4        8.94        0.03     24.38 o 
   4  14   4       10.05        0.07     33.61 o 
   5  14   4        0.87        0.01     34.75 o 
   6  14   4       67.09       17.04     47.05 o 
   7  14   4      142.93      117.96     73.77 o 
   8  14   4       11.62        1.33     41.96 o 
  -8  15   4      241.15      334.92     71.77 o 
  -7  15   4      158.57      121.42     54.96 o 
  -6  15   4      107.87      102.24     38.36 o 
  -5  15   4       23.03        1.79     29.63 o 
  -4  15   4      338.08      351.89     46.81 o 
  -3  15   4      563.18      559.75     56.64 o 
  -2  15   4      978.47     1124.60     86.65 o 
  -1  15   4      982.78     1070.29     97.27 o 
   0  15   4       13.48        0.01     25.65 o 
   1  15   4      348.42      376.55     56.50 o 
   2  15   4      813.23      921.66    184.52 o 
   3  15   4      242.56      250.65     51.34 o 
   4  15   4      251.19      215.70     38.14 o 
   5  15   4      118.53       65.50     43.90 o 
   6  15   4      170.82      205.85     58.17 o 
   7  15   4       63.83       25.63     43.93 o 
  -7  16   4       12.37        7.01     51.17 o 
  -6  16   4     1157.51     1237.54     99.80 o 
  -5  16   4       10.51       28.93     34.10 o 
  -4  16   4      631.89      704.67     68.49 o 
  -3  16   4       11.50       16.84     34.35 o 
  -2  16   4      107.19      134.41     41.11 o 
  -1  16   4        0.32        0.00     29.72 o 
   0  16   4      377.61      376.60     90.53 o 
   1  16   4       98.23       87.09     36.35 o 
   2  16   4        5.74        0.00     32.90 o 
   3  16   4       50.87       68.38     38.55 o 
   4  16   4      156.28      130.23     68.30 o 
   5  16   4        7.19        0.01     41.37 o 
   6  16   4     1179.33     1403.57    252.96 o 
   7  16   4        5.13       12.28     43.03 o 
  -7  17   4      148.00      116.21     56.13 o 
  -6  17   4        0.37        0.01     48.83 o 
  -5  17   4      374.69      338.62     51.89 o 
  -4  17   4      149.10      208.67     97.17 o 
  -3  17   4      227.55      196.62     47.35 o 
  -2  17   4      635.11      624.24     74.10 o 
  -1  17   4     1057.33     1149.22    107.00 o 
   0  17   4      162.31      229.80     47.42 o 
   1  17   4      705.21      714.26     81.13 o 
   2  17   4      312.66      319.33     55.90 o 
   3  17   4      238.47      202.64     53.65 o 
   4  17   4      247.61      229.50     59.43 o 
   5  17   4      192.89      180.19     59.29 o 
   6  17   4       43.43       48.79     47.99 o 
  -6  18   4        3.06        0.00     44.90 o 
  -5  18   4        1.56        0.00     37.89 o 
  -4  18   4        1.06        0.00     34.92 o 
  -3  18   4        0.55        0.01     32.62 o 
  -2  18   4      604.68      676.99     78.25 o 
  -1  18   4       34.95       68.41     41.75 o 
   0  18   4     2044.29     2453.59    203.04 o 
   1  18   4        0.61       51.78     41.33 o 
   2  18   4      817.55     1068.21    110.78 o 
   3  18   4       28.71        0.00     39.26 o 
   4  18   4       39.62        0.01     46.10 o 
   5  18   4       23.24        0.01     45.60 o 
  -5  19   4       77.80       76.83     44.30 o 
  -4  19   4       62.09       35.08     40.89 o 
  -3  19   4      126.03      156.28     46.75 o 
  -2  19   4      415.72      527.21     68.82 o 
  -1  19   4      334.50      452.73     63.77 o 
   0  19   4       82.31       82.27     44.78 o 
   1  19   4      465.44      690.87     84.05 o 
   2  19   4      190.99      321.98     63.36 o 
   3  19   4       49.37       46.78     46.75 o 
   4  19   4      200.29      259.55     64.38 o 
  -4  20   4      313.79      399.67     65.31 o 
  -3  20   4       53.75      105.34     42.80 o 
  -2  20   4        4.37        0.42     34.99 o 
  -1  20   4        0.21        1.71     37.29 o 
   0  20   4       96.95       29.39     40.33 o 
   1  20   4        6.20        0.02     36.82 o 
   2  20   4        5.57        0.00     38.42 o 
   3  20   4       42.22       23.22     43.84 o 
  -1  21   4        0.74        0.01     39.45 o 
   0  21   4       24.23       19.23     38.38 o 
   1  21   4        0.09        0.01     40.61 o 
 -11   0   5      498.10      620.19    127.41 o 
  -9   0   5     3033.68     3162.35    273.11 o 
  -7   0   5     6671.43     8288.62    672.87 o 
  -5   0   5     6801.03     8984.77    724.08 o 
  -3   0   5      304.20      293.02     38.75 o 
  -1   0   5     1537.72     1413.68    120.26 o 
   1   0   5     1000.40     1480.29    173.28 o 
   3   0   5     7330.41     7952.29    844.90 o 
   5   0   5     1626.82     1708.27    201.72 o 
   7   0   5       52.95       63.88     52.15 o 
   9   0   5       16.82       54.57     65.74 o 
 -11   1   5     1457.50     1689.86    163.98 o 
 -10   1   5      501.46      845.33    183.85 o 
  -9   1   5      528.10      647.33     92.81 o 
  -8   1   5      134.39       62.07     30.19 o 
  -7   1   5      107.36      119.97     29.45 o 
  -6   1   5     2176.63     2600.11    137.46 o 
  -5   1   5     3243.02     4130.37    209.48 o 
  -4   1   5     1464.72     1463.44     88.76 o 
  -3   1   5     6242.36     7985.22    397.70 o 
  -2   1   5       18.33       15.35     10.89 o 
  -1   1   5       50.57       42.89     14.45 o 
   0   1   5        4.03       36.89     15.14 o 
   1   1   5     3012.90     3372.60    259.80 o 
   2   1   5      399.09      434.65     66.12 o 
   3   1   5      399.64      348.60     41.68 o 
   4   1   5       16.69        0.00     19.78 o 
   5   1   5      229.16      268.96     39.68 o 
   6   1   5        7.55       23.68     24.84 o 
   7   1   5      189.89      215.91     38.08 o 
   8   1   5       49.94       42.70     36.48 o 
   9   1   5     1055.80     1178.77     88.49 o 
  10   1   5        6.28       20.42     54.62 o 
 -11   2   5      558.70      741.56    139.01 o 
 -10   2   5       84.07      150.74     77.96 o 
  -9   2   5       58.62       59.00     42.85 o 
  -8   2   5      257.73      212.90     35.55 o 
  -7   2   5     1827.90     1852.06    118.12 o 
  -6   2   5       18.27       10.73     16.79 o 
  -5   2   5     1045.57     1527.30     82.84 o 
  -4   2   5        2.73       11.70     11.69 o 
  -3   2   5     3117.92     3955.10    219.30 o 
  -2   2   5      375.93      365.66     29.41 o 
  -1   2   5    12549.43    12763.79    796.96 o 
   0   2   5      221.40      161.02     24.86 o 
   1   2   5     3167.54     3148.95    171.14 o 
   2   2   5      787.35      744.52     53.83 o 
   3   2   5      598.72      575.02     75.81 o 
   4   2   5        5.94        5.54     20.85 o 
   5   2   5      828.32      745.83    103.76 o 
   6   2   5      729.39      754.16    111.21 o 
   7   2   5        0.53        0.07     29.38 o 
   8   2   5      126.24      166.02     45.89 o 
   9   2   5      396.19      483.66     84.29 o 
  10   2   5      124.57      102.77     45.01 o 
 -11   3   5      719.71      830.72    159.76 o 
 -10   3   5      511.55      568.23    117.89 o 
  -9   3   5      522.83      618.22     68.39 o 
  -8   3   5     1907.17     1879.81    139.48 o 
  -7   3   5      383.30      519.27     49.46 o 
  -6   3   5     1319.26     1635.65    121.12 o 
  -5   3   5    11414.08    13465.25    672.84 o 
  -4   3   5    10994.93    13295.46    745.96 o 
  -3   3   5     4940.09     4827.94    218.35 o 
  -2   3   5      713.41      532.63     35.64 o 
  -1   3   5      368.95      449.46     95.45 o 
   0   3   5      647.68      677.53     38.30 o 
   1   3   5     2130.26     2312.14    129.82 o 
   2   3   5     1792.80     1573.59    184.22 o 
   3   3   5      601.81      379.34     49.02 o 
   4   3   5        2.63        0.03     16.46 o 
   5   3   5      193.63      170.86     51.86 o 
   6   3   5      341.77      436.27     74.10 o 
   7   3   5      320.20      310.14     46.78 o 
   8   3   5      640.65      650.98    192.18 o 
   9   3   5      784.02      833.96    140.18 o 
  10   3   5      213.00      136.01     44.92 o 
 -11   4   5       21.89        0.28     60.63 o 
 -10   4   5       54.72      120.23     60.18 o 
  -9   4   5     2986.67     3500.95    303.02 o 
  -8   4   5       57.59      106.36     41.20 o 
  -7   4   5     7366.48     8209.44    472.34 o 
  -6   4   5      883.11     1088.47     65.44 o 
  -5   4   5     5217.33     6734.23    336.56 o 
  -4   4   5       16.99       20.15     13.82 o 
  -3   4   5       36.77       31.09     10.12 o 
  -2   4   5        3.63        0.00      7.66 o 
  -1   4   5     3032.09     2850.54    219.87 o 
   0   4   5     2736.22     2773.63    211.09 o 
   1   4   5     3462.19     3526.63    311.52 o 
   2   4   5     1446.79     1315.47    143.72 o 
   3   4   5      383.29      372.94     91.12 o 
   4   4   5     3259.89     3070.43    442.34 o 
   5   4   5     5380.85     6530.03    904.29 o 
   6   4   5       44.13        8.49     29.96 o 
   7   4   5     3265.42     3778.98    242.11 o 
   8   4   5      124.43      136.50     84.04 o 
   9   4   5       67.82       28.47     45.49 o 
  10   4   5       91.26       82.24     54.53 o 
 -11   5   5      364.34      285.22     82.13 o 
 -10   5   5      224.50      246.83     72.47 o 
  -9   5   5     1752.43     1614.05    465.45 o 
  -8   5   5      373.25      281.34     67.03 o 
  -7   5   5       22.15       74.80     38.01 o 
  -6   5   5      112.60      172.90     25.26 o 
  -5   5   5     3404.40     3157.90    368.51 o 
  -4   5   5     1158.88     1123.03     56.36 o 
  -3   5   5       27.15       29.80      9.46 o 
  -2   5   5      592.60      560.01     32.81 o 
  -1   5   5      256.37      259.91     20.06 o 
   0   5   5      539.93      482.58     30.31 o 
   1   5   5      901.92      851.47     79.14 o 
   2   5   5        3.57        1.45     10.46 o 
   3   5   5     1629.72     1362.57    244.35 o 
   4   5   5      123.37      183.53     33.77 o 
   5   5   5       82.91       45.65     23.04 o 
   6   5   5     1819.02     1978.76    212.43 o 
   7   5   5     2468.46     2859.29    326.34 o 
   8   5   5     1972.48     1982.82    355.80 o 
   9   5   5      646.86      680.86     87.64 o 
  10   5   5      116.50      150.69     56.14 o 
 -11   6   5      242.45      129.95     85.78 o 
 -10   6   5      215.46      281.85     72.69 o 
  -9   6   5       45.61       80.77     53.98 o 
  -8   6   5        9.50       63.03     71.28 o 
  -7   6   5      671.96      655.32     90.22 o 
  -6   6   5      266.45      338.55     37.29 o 
  -5   6   5       25.50        8.18     12.50 o 
  -4   6   5       21.39       27.44     12.83 o 
  -3   6   5     1299.69     1031.04    110.00 o 
  -2   6   5      958.86      943.64     85.57 o 
  -1   6   5     1994.86     1887.75     94.52 o 
   0   6   5     1898.34     2162.59    155.01 o 
   1   6   5     2432.51     2085.89    285.29 o 
   2   6   5     1856.13     2205.70    265.32 o 
   3   6   5       12.34        4.45     12.93 o 
   4   6   5        8.36        9.16     16.37 o 
   5   6   5        3.57        3.91     19.47 o 
   6   6   5      421.00      448.54     54.18 o 
   7   6   5       85.56      100.52     38.56 o 
   8   6   5        5.76       27.55     49.99 o 
   9   6   5      400.45      349.07     68.06 o 
  10   6   5       37.64       24.94     53.38 o 
 -11   7   5      347.57      481.95    189.25 o 
 -10   7   5      162.38      126.90     66.32 o 
  -9   7   5      593.58      569.66     91.38 o 
  -8   7   5      108.39      281.78    134.90 o 
  -7   7   5       26.46       32.80     30.69 o 
  -6   7   5      412.10      444.70     50.53 o 
  -5   7   5     1274.44     1188.36    176.89 o 
  -4   7   5     1313.93     1172.35    129.68 o 
  -3   7   5     3059.06     3211.33    385.34 o 
  -2   7   5       39.33       16.77     11.72 o 
  -1   7   5      109.92       88.58     13.96 o 
   0   7   5     2541.31     2565.08    258.56 o 
   1   7   5       15.58       11.09     10.76 o 
   2   7   5      412.00      402.27     78.09 o 
   3   7   5     3681.29     4003.18    847.91 o 
   4   7   5      102.03      115.60     31.55 o 
   5   7   5        1.52        3.64     18.78 o 
   6   7   5     1079.16     1139.67    215.65 o 
   7   7   5      188.80      139.75     75.81 o 
   8   7   5       85.01       60.84     44.44 o 
   9   7   5      237.09      226.77     70.24 o 
  10   7   5      266.37      324.48     55.59 o 
 -10   8   5      171.16      152.85     66.87 o 
  -9   8   5     1489.30     1718.55    170.95 o 
  -8   8   5      131.75      297.42     65.49 o 
  -7   8   5     1338.30     1327.51    214.56 o 
  -6   8   5        0.15        9.09     28.28 o 
  -5   8   5     3223.17     2945.16    397.25 o 
  -4   8   5      714.82      744.77     67.23 o 
  -3   8   5      247.98      211.21     27.98 o 
  -2   8   5        9.76        0.07     11.64 o 
  -1   8   5      205.66      142.68     16.91 o 
   0   8   5     1667.98     1489.38     77.29 o 
   1   8   5     1982.62     1938.20    253.00 o 
   2   8   5      268.21      236.64     47.01 o 
   3   8   5       49.11       47.07     13.07 o 
   4   8   5       55.81       89.58     19.83 o 
   5   8   5     2065.73     2033.61    448.45 o 
   6   8   5      106.24       89.91     35.96 o 
   7   8   5      181.40      100.56     33.97 o 
   8   8   5       41.38        8.13     42.12 o 
   9   8   5       11.47        0.02     38.98 o 
  10   8   5        0.06       20.10     40.37 o 
 -10   9   5      147.73      103.23     93.69 o 
  -9   9   5      117.73      139.26     65.32 o 
  -8   9   5      492.22      537.30     87.30 o 
  -7   9   5       32.85       33.14     35.60 o 
  -6   9   5     1712.15     1283.16    222.01 o 
  -5   9   5      650.98      505.50    114.78 o 
  -4   9   5     2580.30     2309.95    157.56 o 
  -3   9   5     4627.77     4597.41    309.73 o 
  -2   9   5      755.74      673.93     41.95 o 
  -1   9   5       13.93        0.09     12.82 o 
   0   9   5     1538.91     1505.75    119.70 o 
   1   9   5     3014.52     2910.84    233.05 o 
   2   9   5     1056.36      918.37    110.05 o 
   3   9   5      435.41      410.20     70.94 o 
   4   9   5      293.96      290.99     81.40 o 
   5   9   5       20.22        7.60     21.71 o 
   6   9   5      459.06      378.88     98.34 o 
   7   9   5      265.55      189.63     62.00 o 
   8   9   5       42.02       74.58     46.83 o 
   9   9   5      177.64      182.18     53.06 o 
 -10  10   5       30.87        0.00     58.35 o 
  -9  10   5        3.63       16.55     55.88 o 
  -8  10   5       34.91       32.00     56.94 o 
  -7  10   5      292.67      151.29     50.85 o 
  -6  10   5       62.79       22.76     24.51 o 
  -5  10   5      236.76      191.64     81.00 o 
  -4  10   5      229.67      118.08     57.28 o 
  -3  10   5     3103.22     3252.90    214.17 o 
  -2  10   5        5.24        0.06     18.11 o 
  -1  10   5     5741.14     6004.35    385.83 o 
   0  10   5     1137.40     1078.60    118.12 o 
   1  10   5     4399.31     4619.45    412.08 o 
   2  10   5       76.88       53.47     19.37 o 
   3  10   5       80.22       32.13     15.76 o 
   4  10   5       55.67       33.04     24.39 o 
   5  10   5       10.58        6.39     21.86 o 
   6  10   5       55.96       21.72     27.75 o 
   7  10   5       20.02        7.15     29.71 o 
   8  10   5       38.54       27.26     35.02 o 
   9  10   5       28.54        0.00     45.70 o 
 -10  11   5      137.21      150.06     84.32 o 
  -9  11   5       19.07       54.14     61.95 o 
  -8  11   5      123.35      218.14     64.21 o 
  -7  11   5      214.86      230.77     54.28 o 
  -6  11   5        5.41        0.01     37.21 o 
  -5  11   5     1450.52     1200.56     90.35 o 
  -4  11   5     1070.61      988.64     95.98 o 
  -3  11   5     2577.85     2345.69    154.69 o 
  -2  11   5      373.56      327.20     33.83 o 
  -1  11   5      133.89       77.80     21.18 o 
   0  11   5     1803.80     1801.06    138.78 o 
   1  11   5     2323.42     2514.33    277.33 o 
   2  11   5     1110.34     1008.96    134.05 o 
   3  11   5      960.09      875.15    494.69 o 
   4  11   5        1.01        0.01     19.92 o 
   5  11   5      239.42      197.34     39.36 o 
   6  11   5      286.60      316.51     40.38 o 
   7  11   5      378.02      394.67     48.21 o 
   8  11   5      279.16      385.71     51.52 o 
   9  11   5       90.51      110.22     52.22 o 
  -9  12   5     1031.55     1025.97    282.25 o 
  -8  12   5      172.99      260.81     90.55 o 
  -7  12   5     2527.54     2684.77    383.56 o 
  -6  12   5      830.51      792.83     92.91 o 
  -5  12   5      295.80      209.44     35.97 o 
  -4  12   5      452.07      445.74     80.13 o 
  -3  12   5        0.39        0.00     21.01 o 
  -2  12   5       26.84        6.56     22.63 o 
  -1  12   5       92.06       35.42     20.94 o 
   0  12   5      195.24      194.31     27.75 o 
   1  12   5        5.03        2.49     14.98 o 
   2  12   5      124.84      116.50     20.72 o 
   3  12   5     1381.74     1573.04    231.48 o 
   4  12   5      144.86       97.16     36.56 o 
   5  12   5     1379.24     1557.46    235.44 o 
   6  12   5       65.17       55.77     32.54 o 
   7  12   5      444.95      480.60    120.43 o 
   8  12   5       10.20       12.78     37.66 o 
  -9  13   5      334.44      302.03     80.30 o 
  -8  13   5      863.86      773.36    155.48 o 
  -7  13   5        7.41       52.05     48.24 o 
  -6  13   5      872.29      800.48     91.32 o 
  -5  13   5      223.92      143.37     34.13 o 
  -4  13   5      561.37      485.02     52.21 o 
  -3  13   5       93.51       62.27     28.24 o 
  -2  13   5        2.97        2.03     18.08 o 
  -1  13   5       29.80        0.04     19.74 o 
   0  13   5       80.72       62.91     22.86 o 
   1  13   5     1800.57     2108.28    229.35 o 
   2  13   5       36.20       15.84     17.86 o 
   3  13   5      218.71      253.41     42.69 o 
   4  13   5      212.35      168.54     62.89 o 
   5  13   5       61.45       51.77     28.97 o 
   6  13   5      205.85      308.07     43.49 o 
   7  13   5      363.40      489.65     54.63 o 
   8  13   5        0.44        4.30     36.86 o 
  -8  14   5        2.23       55.21     98.53 o 
  -7  14   5      289.54      211.72     55.40 o 
  -6  14   5       71.59       42.02     47.60 o 
  -5  14   5      246.09      144.27     37.16 o 
  -4  14   5       58.87       66.77     31.79 o 
  -3  14   5     1503.32     1602.82    114.52 o 
  -2  14   5       75.24       43.91     24.32 o 
  -1  14   5      264.22      220.72     32.29 o 
   0  14   5      294.99      311.90     40.86 o 
   1  14   5     2168.26     2402.16    196.19 o 
   2  14   5        2.52        0.02     27.69 o 
   3  14   5       35.88       16.43     21.84 o 
   4  14   5        0.45        0.03     22.67 o 
   5  14   5       20.51       14.06     28.27 o 
   6  14   5        4.31        0.00     29.96 o 
   7  14   5        3.53       19.91     36.41 o 
   8  14   5       25.28        3.01     38.53 o 
  -8  15   5       76.28       86.09    100.23 o 
  -7  15   5        5.87       15.61     49.10 o 
  -6  15   5       27.41        0.42     44.89 o 
  -5  15   5      777.51      740.92     69.54 o 
  -4  15   5      381.18      299.97     58.86 o 
  -3  15   5      669.88      748.44     76.16 o 
  -2  15   5      658.25      674.75     59.01 o 
  -1  15   5        8.40        0.02     25.20 o 
   0  15   5       87.91      116.78     38.03 o 
   1  15   5       20.39       10.35     34.13 o 
   2  15   5       14.56        2.09     33.33 o 
   3  15   5      414.41      497.76     70.56 o 
   4  15   5       14.00        0.40     25.33 o 
   5  15   5        8.05        0.01     27.72 o 
   6  15   5      112.84       62.39     35.75 o 
   7  15   5       97.14       91.68     43.76 o 
  -7  16   5      207.50      239.63     59.44 o 
  -6  16   5       54.27       57.70     48.73 o 
  -5  16   5      462.15      474.23     57.34 o 
  -4  16   5       43.05       83.88     33.96 o 
  -3  16   5       14.82        9.72     28.40 o 
  -2  16   5        8.11        4.76     25.99 o 
  -1  16   5      309.19      337.33     51.83 o 
   0  16   5       79.06        6.07     35.56 o 
   1  16   5      527.73      517.99     98.66 o 
   2  16   5        2.57        0.03     34.11 o 
   3  16   5      607.50      730.68    157.59 o 
   4  16   5      109.73       48.36     49.66 o 
   5  16   5     1203.33     1899.87    436.26 o 
   6  16   5        0.18        2.10     33.51 o 
  -6  17   5      137.08      118.53     52.74 o 
  -5  17   5      294.10      244.93     47.65 o 
  -4  17   5      317.92      329.32     59.00 o 
  -3  17   5      266.16      262.43     49.66 o 
  -2  17   5        0.13        4.47     25.51 o 
  -1  17   5       10.61        0.85     32.67 o 
   0  17   5      304.96      327.70     54.10 o 
   1  17   5      229.21      261.51     53.11 o 
   2  17   5     1615.50     1865.37    161.78 o 
   3  17   5      191.28      245.68     57.80 o 
   4  17   5      228.94      205.99     93.44 o 
   5  17   5        3.31       11.77     48.01 o 
   6  17   5      134.11      192.07     61.33 o 
  -6  18   5       15.62        0.04     44.40 o 
  -5  18   5       11.70        0.00     49.71 o 
  -4  18   5      101.43       64.04     41.70 o 
  -3  18   5      653.86      706.91     70.21 o 
  -2  18   5       11.67        0.01     35.44 o 
  -1  18   5     1283.38     1484.63    133.81 o 
   0  18   5      120.52      119.65     46.45 o 
   1  18   5     1959.36     2672.06    220.96 o 
   2  18   5        1.85        0.04     38.16 o 
   3  18   5       50.73        0.00     45.12 o 
   4  18   5       41.98       25.86     48.87 o 
   5  18   5       10.34        4.51     46.70 o 
  -5  19   5       77.44      122.35     64.33 o 
  -4  19   5      225.46      201.89     45.23 o 
  -3  19   5      247.38      232.67     44.34 o 
  -2  19   5      305.77      350.83     57.20 o 
  -1  19   5       21.36       35.97     39.29 o 
   0  19   5      330.43      499.61     68.35 o 
   1  19   5      411.93      579.56     81.51 o 
   2  19   5      107.00      109.86     47.28 o 
   3  19   5      137.63      227.05     56.84 o 
   4  19   5       14.58        8.24     49.30 o 
  -3  20   5      110.55       67.72     40.42 o 
  -2  20   5       41.41       18.90     36.57 o 
  -1  20   5      118.04      137.91     43.85 o 
   0  20   5       31.86        0.66     40.45 o 
   1  20   5        2.30        0.00     41.56 o 
   2  20   5        8.18        9.20     45.38 o 
   3  20   5       64.52      144.62     55.57 o 
 -10   0   6     4379.15     4952.02    550.12 o 
  -8   0   6     4334.79     4360.36    360.50 o 
  -6   0   6     1893.99     2064.75    176.96 o 
  -4   0   6      507.74      470.21     53.18 o 
  -2   0   6     1496.86     1814.09    153.46 o 
   0   0   6      976.28      863.23    114.12 o 
   2   0   6     1309.53     1353.68    155.11 o 
   4   0   6     1620.12     1866.65    211.10 o 
   6   0   6       62.39       67.16     48.38 o 
   8   0   6      288.60      144.89     68.62 o 
  10   0   6      221.92      181.92     87.90 o 
 -11   1   6      166.56      367.47    115.89 o 
 -10   1   6      652.35      997.95    111.48 o 
  -9   1   6     1670.23     1623.66    127.59 o 
  -8   1   6      128.77      184.64     34.97 o 
  -7   1   6      660.90      825.60     66.42 o 
  -6   1   6     5022.48     5488.31    318.09 o 
  -5   1   6      847.87      853.67     52.41 o 
  -4   1   6      101.55       84.06     16.38 o 
  -3   1   6     2423.31     4053.37    235.81 o 
  -2   1   6     1305.12     1895.51    132.42 o 
  -1   1   6     1228.31     1146.89     61.91 o 
   0   1   6     8770.04     9146.91    588.52 o 
   1   1   6     5120.15     5141.23    396.79 o 
   2   1   6      965.60      879.61     78.93 o 
   3   1   6      195.03      160.70     30.23 o 
   4   1   6      116.41      194.16     42.85 o 
   5   1   6      341.33      360.76     46.46 o 
   6   1   6      220.27      284.89     47.94 o 
   7   1   6      104.91      154.54     45.09 o 
   8   1   6      513.57      513.08    191.81 o 
   9   1   6        1.17        0.02     51.48 o 
  10   1   6       38.00        0.01     50.33 o 
 -11   2   6       77.04      266.37    107.17 o 
 -10   2   6      193.34      267.19     54.52 o 
  -9   2   6        7.17       58.68     40.32 o 
  -8   2   6       29.50       16.31     29.06 o 
  -7   2   6       29.72       16.57     26.99 o 
  -6   2   6      955.50     1063.12     74.97 o 
  -5   2   6       25.76       60.49     16.42 o 
  -4   2   6    11152.96    12481.80    677.92 o 
  -3   2   6     2021.96     2194.73    114.44 o 
  -2   2   6    39732.44    51088.31   6114.33 o 
  -1   2   6      217.23      296.38     69.90 o 
   0   2   6     1193.68     1679.44    348.14 o 
   1   2   6      365.16      444.58     45.94 o 
   2   2   6      343.84      359.15     59.21 o 
   3   2   6      147.91      233.31     70.28 o 
   4   2   6      341.63      338.40     44.34 o 
   5   2   6       45.84       20.66     30.48 o 
   6   2   6       29.01       18.87     35.15 o 
   7   2   6       15.73       14.57     41.78 o 
   8   2   6      798.23     1150.58    124.69 o 
   9   2   6       90.54       31.60     57.53 o 
  10   2   6      274.46      366.40     71.80 o 
 -11   3   6      115.20       39.41     85.90 o 
 -10   3   6      654.33      587.05    145.55 o 
  -9   3   6        1.69       15.54     46.21 o 
  -8   3   6      184.72      179.49     42.68 o 
  -7   3   6      534.73      646.07     94.74 o 
  -6   3   6     5966.06     6704.90    386.13 o 
  -5   3   6     8200.39     9410.42    472.99 o 
  -4   3   6     4381.63     4932.06    249.39 o 
  -3   3   6     3289.87     4117.19    201.69 o 
  -2   3   6      965.09      695.00     80.17 o 
  -1   3   6     2167.48     2600.61    140.34 o 
   0   3   6     7725.58     8738.78    532.64 o 
   1   3   6       70.61       79.89     25.48 o 
   2   3   6     1759.58     1649.43    182.16 o 
   3   3   6     2059.18     2241.30    400.40 o 
   4   3   6      142.02      239.26     95.76 o 
   5   3   6     1561.90     1628.57    360.22 o 
   6   3   6      414.41      428.31    170.56 o 
   7   3   6      131.92      265.74     66.23 o 
   8   3   6      431.57      516.18     75.29 o 
   9   3   6      448.54      465.65     77.99 o 
  10   3   6       29.26       45.65     58.52 o 
 -11   4   6      108.43      129.02     76.83 o 
 -10   4   6     1215.66     1337.08    173.49 o 
  -9   4   6       95.08      163.25     85.16 o 
  -8   4   6     2957.98     2886.25    199.91 o 
  -7   4   6       99.08      185.28     35.28 o 
  -6   4   6     3260.98     3682.02    216.33 o 
  -5   4   6      282.42      445.07     36.84 o 
  -4   4   6     1105.81     1106.72     62.94 o 
  -3   4   6     1565.20     1525.72    130.25 o 
  -2   4   6       25.21       30.21     12.57 o 
  -1   4   6      553.71      588.92     60.67 o 
   0   4   6       18.88       17.43     11.13 o 
   1   4   6      491.42      492.91     43.62 o 
   2   4   6     2769.93     2713.54    430.57 o 
   3   4   6      835.21      939.25    137.20 o 
   4   4   6     3952.18     4325.80    864.44 o 
   5   4   6      482.64      433.39    189.90 o 
   6   4   6      197.01      313.77     98.02 o 
   7   4   6      524.73      541.89    135.48 o 
   8   4   6      179.84       95.65     67.35 o 
   9   4   6       62.67       49.65     45.69 o 
  10   4   6        2.31       14.47     89.15 o 
 -11   5   6      329.63      327.38     80.43 o 
 -10   5   6      127.30      146.17     68.44 o 
  -9   5   6     1239.45     1510.15    156.35 o 
  -8   5   6      144.07      268.15     65.42 o 
  -7   5   6     1904.40     2236.84    160.60 o 
  -6   5   6     6887.40     8011.39    402.07 o 
  -5   5   6       13.34       12.62     13.96 o 
  -4   5   6     3797.55     4059.73    286.88 o 
  -3   5   6       10.88       18.20     10.84 o 
  -2   5   6      312.38      432.03     35.48 o 
  -1   5   6      171.90      220.56     25.63 o 
   0   5   6     5730.87     6021.29    373.98 o 
   1   5   6     1930.73     1742.00    149.14 o 
   2   5   6     1517.91     1702.32    228.46 o 
   3   5   6      946.76     1052.86    274.51 o 
   4   5   6      144.69      106.15     28.84 o 
   5   5   6        7.59        0.04     20.41 o 
   6   5   6      556.61      738.86    102.56 o 
   7   5   6       47.12       31.53     34.38 o 
   8   5   6      242.26      221.48     48.88 o 
   9   5   6      180.24      138.65     77.78 o 
  10   5   6       66.70      124.70     61.62 o 
 -11   6   6        8.01       16.83     55.62 o 
 -10   6   6       46.73       22.93     63.94 o 
  -9   6   6      106.91      182.31     60.53 o 
  -8   6   6      479.95      534.42     81.75 o 
  -7   6   6       11.90       34.66     45.72 o 
  -6   6   6      441.05      575.28    104.87 o 
  -5   6   6      182.52      138.05     17.35 o 
  -4   6   6     4548.51     4406.33    355.07 o 
  -3   6   6     3154.63     3163.73    357.47 o 
  -2   6   6     8502.68     9580.49    715.16 o 
  -1   6   6     2003.23     2042.61    133.83 o 
   0   6   6      428.68      349.85     25.72 o 
   1   6   6     1101.97     1158.04    102.95 o 
   2   6   6       33.38       11.84     13.65 o 
   3   6   6      453.06      455.45     86.08 o 
   4   6   6     1818.76     1826.92    424.47 o 
   5   6   6      173.24      190.69     30.17 o 
   6   6   6       58.90       19.60     31.02 o 
   7   6   6      208.96      217.96     54.62 o 
   8   6   6     1248.75     1212.53    206.63 o 
   9   6   6      122.14       79.25     56.69 o 
  10   6   6      589.75      663.83    149.05 o 
 -10   7   6      100.86       92.85     60.89 o 
  -9   7   6       10.68      123.70    146.16 o 
  -8   7   6      104.45      140.43     60.82 o 
  -7   7   6       25.37       56.90     47.29 o 
  -6   7   6     2802.30     2906.14    411.94 o 
  -5   7   6      988.94     1152.51     74.11 o 
  -4   7   6     1746.40     1919.52    114.27 o 
  -3   7   6     3211.88     3129.83    332.71 o 
  -2   7   6       37.65       34.71     15.79 o 
  -1   7   6      205.80      170.77     18.17 o 
   0   7   6      130.53      108.78     15.71 o 
   1   7   6       22.42        2.16     11.96 o 
   2   7   6     1616.35     1744.02    263.53 o 
   3   7   6      129.42      150.02     25.73 o 
   4   7   6      179.77      180.91     27.92 o 
   5   7   6     1588.87     1622.08    365.98 o 
   6   7   6      309.39      369.82     59.66 o 
   7   7   6      191.97      105.54     97.53 o 
   8   7   6       11.71        0.08     51.20 o 
   9   7   6       28.29        0.00     48.60 o 
  10   7   6       21.95       38.40     54.37 o 
 -10   8   6      459.65      524.52    115.44 o 
  -9   8   6       27.45       83.99     61.27 o 
  -8   8   6     2322.03     2827.18    252.33 o 
  -7   8   6      500.74      563.21     85.03 o 
  -6   8   6      584.39      603.20     59.52 o 
  -5   8   6      441.39      471.17     47.33 o 
  -4   8   6      421.81      401.23     35.45 o 
  -3   8   6      591.58      740.55     56.32 o 
  -2   8   6       42.25       16.24     14.01 o 
  -1   8   6       11.58        7.57     13.12 o 
   0   8   6       47.63       34.11     13.27 o 
   1   8   6       45.01       50.16     14.70 o 
   2   8   6     3977.18     4477.31    814.62 o 
   3   8   6      153.84      143.59     24.59 o 
   4   8   6     2976.82     3493.47    940.69 o 
   5   8   6       14.20       13.11     19.84 o 
   6   8   6      685.04      784.79    186.55 o 
   7   8   6       46.54        0.11     38.58 o 
   8   8   6       95.47       34.41     42.06 o 
   9   8   6       23.52        0.05     41.14 o 
 -10   9   6       67.95       11.99     57.03 o 
  -9   9   6      665.20      619.37    172.43 o 
  -8   9   6     1042.04     1163.37    369.71 o 
  -7   9   6     2320.60     2304.86    538.08 o 
  -6   9   6     1084.18     1027.33    122.57 o 
  -5   9   6      175.07      142.61     43.85 o 
  -4   9   6     1916.79     1717.53    146.13 o 
  -3   9   6      215.80      232.69     32.99 o 
  -2   9   6      173.75      119.23     18.83 o 
  -1   9   6     1190.24     1035.44     57.82 o 
   0   9   6     3241.97     3019.47    268.01 o 
   1   9   6     2034.87     1834.81    221.38 o 
   2   9   6      901.80      802.44    152.85 o 
   3   9   6      666.42      767.75    170.14 o 
   4   9   6        3.11       13.08     17.89 o 
   5   9   6       17.53        0.01     20.51 o 
   6   9   6      403.99      448.99     88.74 o 
   7   9   6       73.80       30.52     32.31 o 
   8   9   6      247.18      263.78     54.91 o 
   9   9   6        8.83        0.01     43.92 o 
 -10  10   6       19.72        0.11     58.07 o 
  -9  10   6        6.20       23.99     57.23 o 
  -8  10   6       35.39       34.50     58.85 o 
  -7  10   6      220.59      275.35     66.19 o 
  -6  10   6      618.60      671.96     69.38 o 
  -5  10   6      153.98      136.98     27.14 o 
  -4  10   6     6712.47     6160.52    492.65 o 
  -3  10   6       98.38       90.29     25.78 o 
  -2  10   6     7415.75     7451.13    409.77 o 
  -1  10   6        7.31        3.34     15.84 o 
   0  10   6     2395.53     2345.74    178.65 o 
   1  10   6       83.73       65.71     16.47 o 
   2  10   6        3.20        0.01     17.40 o 
   3  10   6       21.66        2.54     19.70 o 
   4  10   6       27.00        8.75     18.45 o 
   5  10   6       33.54       30.91     24.13 o 
   6  10   6        0.02        1.41     26.51 o 
   7  10   6       73.63       13.49     32.20 o 
   8  10   6      182.66      214.50     54.70 o 
   9  10   6       12.52        1.95     43.25 o 
  -9  11   6       47.11       58.08     58.41 o 
  -8  11   6      351.51      401.44     78.24 o 
  -7  11   6       74.68      189.21     63.06 o 
  -6  11   6     1853.21     2015.27    146.87 o 
  -5  11   6     2709.31     2149.55    231.43 o 
  -4  11   6     3886.99     3838.83    216.65 o 
  -3  11   6      877.84      835.35     98.49 o 
  -2  11   6      129.42       83.68     24.34 o 
  -1  11   6     1516.11     1579.54     96.50 o 
   0  11   6      905.94      948.20     69.03 o 
   1  11   6     1128.26     1225.66    132.28 o 
   2  11   6      465.37      543.66     79.89 o 
   3  11   6      603.12      619.44    179.64 o 
   4  11   6        1.57        0.12     18.89 o 
   5  11   6      249.18      210.29     32.87 o 
   6  11   6      328.86      339.23     54.39 o 
   7  11   6      174.76      123.77     43.35 o 
   8  11   6       66.40       45.17     38.59 o 
   9  11   6       56.01       74.36     49.03 o 
  -9  12   6        4.24       85.92     67.74 o 
  -8  12   6     2051.66     2422.68    275.98 o 
  -7  12   6      234.79      312.95     73.40 o 
  -6  12   6      397.64      469.67     58.68 o 
  -5  12   6     1451.29     1364.08    108.67 o 
  -4  12   6        0.47       21.08     24.16 o 
  -3  12   6       61.58       10.44     22.27 o 
  -2  12   6      313.87      282.59     36.55 o 
  -1  12   6       25.53        0.21     20.29 o 
   0  12   6      117.86      122.45     25.38 o 
   1  12   6       86.24      103.53     23.94 o 
   2  12   6     1696.85     2116.78    347.95 o 
   3  12   6      613.17      674.50    148.60 o 
   4  12   6      736.57      873.69    141.34 o 
   5  12   6        2.17        4.94     25.85 o 
   6  12   6      224.05      216.87     65.44 o 
   7  12   6        8.95        4.48     33.33 o 
   8  12   6        5.69        0.84     35.26 o 
  -9  13   6      382.34      373.02     89.86 o 
  -8  13   6      240.20      431.04    156.43 o 
  -7  13   6       60.09      142.99     68.29 o 
  -6  13   6      380.60      390.66     54.21 o 
  -5  13   6      154.12      170.44     41.29 o 
  -4  13   6       88.28      134.99     30.25 o 
  -3  13   6       16.61        2.97     25.48 o 
  -2  13   6       38.65        0.00     21.44 o 
  -1  13   6        5.96        0.00     20.77 o 
   0  13   6     2593.26     2842.72    193.70 o 
   1  13   6      264.33      231.66     55.43 o 
   2  13   6      378.77      491.50     63.10 o 
   3  13   6      829.96      988.96    169.55 o 
   4  13   6        9.92        7.66     22.18 o 
   5  13   6      170.55      173.72     44.26 o 
   6  13   6      885.21      988.53    170.03 o 
   7  13   6       46.75       26.74     34.59 o 
   8  13   6       89.66       90.80     38.63 o 
  -8  14   6      377.46      507.11     91.97 o 
  -7  14   6      513.69      486.78    130.82 o 
  -6  14   6       55.08       55.18     37.25 o 
  -5  14   6      486.30      386.94     52.48 o 
  -4  14   6     1951.01     2066.78    127.62 o 
  -3  14   6       90.03       82.55     28.72 o 
  -2  14   6     1288.47     1308.49     86.36 o 
  -1  14   6      278.16      201.12     32.74 o 
   0  14   6      868.66      938.91     97.34 o 
   1  14   6      341.46      314.47     51.15 o 
   2  14   6       43.31       37.08     33.91 o 
   3  14   6       19.40        0.70     26.36 o 
   4  14   6       79.68       61.57     25.84 o 
   5  14   6        4.12        2.10     26.35 o 
   6  14   6       49.67       40.18     32.83 o 
   7  14   6       17.45        2.08     35.14 o 
  -8  15   6        4.02       32.40     59.24 o 
  -7  15   6        4.78        0.01     60.45 o 
  -6  15   6       24.13       21.81     37.62 o 
  -5  15   6       72.00       26.87     35.23 o 
  -4  15   6      531.23      539.47     97.59 o 
  -3  15   6     1568.95     1659.00    105.09 o 
  -2  15   6       90.46       63.27     27.47 o 
  -1  15   6      230.37      237.71     37.38 o 
   0  15   6        4.14        0.03     31.79 o 
   1  15   6       12.69        0.01     32.72 o 
   2  15   6       50.78       16.84     36.94 o 
   3  15   6       29.41        0.05     37.95 o 
   4  15   6       92.71       42.67     44.01 o 
   5  15   6      165.03       96.43     32.32 o 
   6  15   6      449.95      527.08     94.73 o 
   7  15   6      190.98      336.85     67.54 o 
  -7  16   6       30.37       88.34     69.22 o 
  -6  16   6       11.16        0.00     34.45 o 
  -5  16   6      109.22      107.08     41.28 o 
  -4  16   6        1.54        0.42     25.39 o 
  -3  16   6        3.79        0.00     24.94 o 
  -2  16   6      126.20      163.96     35.33 o 
  -1  16   6      238.08      223.35     47.16 o 
   0  16   6       11.83        0.01     29.88 o 
   1  16   6       52.13        1.21     36.42 o 
   2  16   6      779.33      875.66    160.02 o 
   3  16   6      408.15      336.26     68.45 o 
   4  16   6      502.15      558.91     79.19 o 
   5  16   6       80.49       87.11     54.92 o 
   6  16   6      154.21      114.77     39.78 o 
  -6  17   6      143.22       99.05     45.17 o 
  -5  17   6       34.84        3.57     36.61 o 
  -4  17   6      130.43       64.54     32.82 o 
  -3  17   6       23.48        0.00     27.15 o 
  -2  17   6       34.76        0.02     27.79 o 
  -1  17   6       23.14       13.21     34.09 o 
   0  17   6      294.08      349.13     59.60 o 
   1  17   6      701.38      855.99     95.20 o 
   2  17   6      197.80      250.98     59.19 o 
   3  17   6      498.31      733.46    147.21 o 
   4  17   6       15.85        0.01     44.28 o 
   5  17   6      305.92      455.79     90.96 o 
  -5  18   6       15.99        3.02     38.63 o 
  -4  18   6      463.39      516.37     60.11 o 
  -3  18   6       11.30       12.12     29.93 o 
  -2  18   6      848.74      924.08     94.38 o 
  -1  18   6      129.03       82.35     41.79 o 
   0  18   6      424.99      585.36    103.89 o 
   1  18   6      185.37      261.09     57.82 o 
   2  18   6       56.74       16.98     43.57 o 
   3  18   6      293.79      406.83     70.51 o 
   4  18   6        5.63        6.79     45.11 o 
   5  18   6        0.59        0.00     42.74 o 
  -4  19   6       32.60       25.49     42.36 o 
  -3  19   6      619.13      782.25     87.92 o 
  -2  19   6        0.86        0.01     33.50 o 
  -1  19   6      155.30      201.43     49.25 o 
   0  19   6      104.99       83.56     39.98 o 
   1  19   6      213.10      266.15     56.35 o 
   2  19   6      388.68      479.31     75.98 o 
   3  19   6      142.82      272.92     65.33 o 
  -3  20   6        0.10        8.20     34.59 o 
  -2  20   6       32.94       34.54     38.06 o 
  -1  20   6       32.76       46.09     47.79 o 
   0  20   6        9.30        0.02     36.36 o 
   1  20   6      135.70      171.03     51.01 o 
   2  20   6      265.36      423.45     71.16 o 
 -11   0   7      477.96      500.50    119.95 o 
  -9   0   7      382.66      421.33     66.98 o 
  -7   0   7     3328.08     3647.02    303.67 o 
  -5   0   7     1511.97     1721.56    153.47 o 
  -3   0   7     4554.55     4334.35    357.21 o 
   1   0   7     3128.67     3745.36    405.94 o 
   3   0   7    14869.49    16114.33   1711.82 o 
   5   0   7       86.40       96.18     46.98 o 
   7   0   7       51.47       67.69     57.46 o 
   9   0   7      362.93      234.45     87.45 o 
 -11   1   7        9.11        0.00     87.30 o 
 -10   1   7        2.01       46.70     52.74 o 
  -9   1   7     1179.82     1213.37     89.73 o 
  -8   1   7     1702.05     1845.25    122.72 o 
  -7   1   7     4737.42     4949.97    289.95 o 
  -6   1   7     2406.94     2228.97    137.87 o 
  -5   1   7      935.47      982.13     69.14 o 
  -4   1   7     1000.63     1093.56     73.35 o 
  -3   1   7     8233.87    10813.11    868.32 o 
  -2   1   7    15649.21    16751.56    834.14 o 
  -1   1   7    14896.22    17419.90    981.34 o 
   0   1   7     1787.89     2221.44    150.01 o 
   1   1   7     2661.51     3240.78    253.54 o 
   2   1   7     1354.96     1415.76    121.80 o 
   3   1   7     1705.11     2176.57    174.32 o 
   4   1   7     1689.07     1621.14    170.54 o 
   5   1   7     1379.03     1353.70    118.20 o 
   6   1   7       33.81        7.14     32.79 o 
   7   1   7       97.76       44.20     39.04 o 
   8   1   7      123.33      135.95     59.46 o 
   9   1   7       86.95      108.21     60.93 o 
  10   1   7        4.93        0.01     51.82 o 
 -11   2   7      100.11      130.07     95.06 o 
 -10   2   7      278.14      239.58     64.54 o 
  -9   2   7       21.60       36.38     39.36 o 
  -8   2   7       20.19       18.26     29.55 o 
  -7   2   7     1350.83     1552.28    102.67 o 
  -6   2   7       11.09       38.03     26.72 o 
  -5   2   7     7719.84     8340.94    477.50 o 
  -4   2   7       42.26       76.30     14.24 o 
  -3   2   7    29020.39    38126.10   1876.83 o 
  -2   2   7      970.34     1893.53    320.68 o 
  -1   2   7     6230.00     8459.91    555.37 o 
   0   2   7     1790.17     2060.84    117.82 o 
   1   2   7     1955.72     2003.96    132.14 o 
   2   2   7      104.33      148.76     33.33 o 
   3   2   7      102.84      112.59     32.81 o 
   4   2   7      193.40      168.01     33.35 o 
   5   2   7       53.21       41.66     45.12 o 
   6   2   7       27.57       24.39     34.69 o 
   7   2   7     1736.13     2043.00    174.80 o 
   8   2   7      108.59       60.04     55.00 o 
   9   2   7      863.09     1086.13    115.89 o 
  10   2   7       22.06        0.04     54.38 o 
 -11   3   7       73.98      135.17     89.30 o 
 -10   3   7      220.24      445.98    121.57 o 
  -9   3   7       61.20      117.48     44.91 o 
  -8   3   7       23.13       41.72     29.27 o 
  -7   3   7     4556.87     5464.65    316.46 o 
  -6   3   7     2540.87     2464.34    150.43 o 
  -5   3   7     1145.40     1146.31     77.59 o 
  -4   3   7     1101.88     1170.23     66.47 o 
  -3   3   7     1034.02     1227.09    157.66 o 
  -2   3   7     4230.63     4695.33    511.47 o 
  -1   3   7     7258.13     8127.95    494.25 o 
   0   3   7     2041.53     2199.57    127.15 o 
   1   3   7       73.82       73.70     19.01 o 
   2   3   7      534.59      608.32    115.62 o 
   3   3   7      376.79      497.92    237.98 o 
   4   3   7        5.26       19.65     29.51 o 
   5   3   7      653.39      773.07    172.27 o 
   6   3   7      479.40      647.64    233.68 o 
   7   3   7      575.12      793.51    193.03 o 
   8   3   7      113.95      105.57     88.49 o 
   9   3   7        0.54        0.09     56.01 o 
  10   3   7        3.05        0.01     51.75 o 
 -11   4   7     1164.44     1237.76    142.33 o 
 -10   4   7       32.00       99.90     62.47 o 
  -9   4   7     1703.88     2116.24    196.43 o 
  -8   4   7       42.67       57.40     67.07 o 
  -7   4   7     1119.85     1408.31    105.41 o 
  -6   4   7      192.35      222.72     33.89 o 
  -5   4   7     1288.63     1277.64     84.21 o 
  -4   4   7        3.61       13.28     14.04 o 
  -3   4   7      706.79      693.40     52.77 o 
  -2   4   7     2837.21     2764.45    293.60 o 
  -1   4   7        8.21       15.92     13.11 o 
   0   4   7       43.39       45.21     14.18 o 
   1   4   7     5243.97     5575.03    320.27 o 
   2   4   7     1417.32     1653.75    266.61 o 
   3   4   7     6802.35     6851.09    638.64 o 
   4   4   7       16.98       46.99     66.43 o 
   5   4   7      881.65      868.99    362.83 o 
   6   4   7      174.99      139.46     76.80 o 
   7   4   7       29.54       45.16     49.76 o 
   8   4   7        3.73        2.03     48.63 o 
   9   4   7      171.64      106.97     62.37 o 
  10   4   7       20.92        0.10     76.00 o 
 -11   5   7       24.35       16.66     64.79 o 
 -10   5   7      545.34      519.30     92.94 o 
  -9   5   7      533.02      832.99    137.47 o 
  -8   5   7     1264.98     1121.37    123.95 o 
  -7   5   7     3526.42     3522.79    302.10 o 
  -6   5   7      427.28      495.42     47.26 o 
  -5   5   7      364.15      366.89     32.41 o 
  -4   5   7       10.73        8.06     10.32 o 
  -3   5   7      147.96      138.20     16.55 o 
  -2   5   7     3934.81     3974.60    219.23 o 
  -1   5   7     4479.61     4448.98    276.68 o 
   0   5   7      578.16      585.18     48.29 o 
   1   5   7     3143.38     3058.24    235.49 o 
   2   5   7     2429.95     2124.68    139.69 o 
   3   5   7       39.82       49.52     23.31 o 
   4   5   7     1053.10     1041.48    247.71 o 
   5   5   7      504.64      599.47    106.28 o 
   6   5   7      211.26      154.91     49.63 o 
   7   5   7      192.40      236.63    118.61 o 
   8   5   7      206.93      158.07     91.64 o 
   9   5   7       28.38        3.68     60.12 o 
  10   5   7       51.54        0.01     71.35 o 
 -10   6   7        5.45        0.01     55.56 o 
  -9   6   7      238.35      282.80     73.37 o 
  -8   6   7      221.19      153.30     56.48 o 
  -7   6   7     1245.52     1549.67    151.36 o 
  -6   6   7      145.15      188.88     37.95 o 
  -5   6   7     4882.34     5216.08    506.38 o 
  -4   6   7      278.97      299.43     25.07 o 
  -3   6   7     6896.88     6551.94    739.89 o 
  -2   6   7       47.92       34.38     22.64 o 
  -1   6   7     2125.38     2124.65    121.84 o 
   0   6   7     1426.59     1387.54     72.31 o 
   1   6   7      718.98      770.61     45.82 o 
   2   6   7       20.57       23.65     14.66 o 
   3   6   7      276.57      202.26     31.85 o 
   4   6   7       73.87       24.89     27.23 o 
   5   6   7       90.80       87.13     31.22 o 
   6   6   7       37.18        7.63     40.03 o 
   7   6   7      440.17      599.01     78.33 o 
   8   6   7       36.47       10.13     57.50 o 
   9   6   7      315.91      495.68    119.95 o 
 -10   7   7       13.61       63.10     74.91 o 
  -9   7   7      391.71      570.82     91.97 o 
  -8   7   7        4.27        0.09     67.73 o 
  -7   7   7      363.42      463.67     74.84 o 
  -6   7   7      507.84      499.13     95.26 o 
  -5   7   7      779.32      854.70     72.10 o 
  -4   7   7      667.02      593.73     64.98 o 
  -3   7   7      936.06      909.02     83.98 o 
  -2   7   7     5807.97     6692.74    717.27 o 
  -1   7   7     3874.42     3342.54    166.08 o 
   0   7   7      699.49      803.97     50.00 o 
   1   7   7      240.34      208.10     24.73 o 
   2   7   7       24.65        3.00     17.63 o 
   3   7   7      378.08      438.54     81.37 o 
   4   7   7     1029.52     1179.19    226.38 o 
   5   7   7     1658.13     1675.52    420.77 o 
   6   7   7       82.85       56.06     33.33 o 
   7   7   7      145.30      139.49     55.82 o 
   8   7   7      245.03      258.63     95.95 o 
   9   7   7       50.92        0.04     81.03 o 
 -10   8   7       39.28       34.61     63.76 o 
  -9   8   7      938.00      894.42    114.02 o 
  -8   8   7      111.98      123.48     98.54 o 
  -7   8   7      506.16      631.19    116.81 o 
  -6   8   7       59.58       82.38     44.87 o 
  -5   8   7      683.03      638.57     60.28 o 
  -4   8   7        5.12        9.65     17.13 o 
  -3   8   7      204.13      141.43     19.89 o 
  -2   8   7      205.18      168.59     20.72 o 
  -1   8   7      793.55      888.08     51.68 o 
   0   8   7       65.79       63.46     16.16 o 
   1   8   7     3028.09     2948.89    312.42 o 
   2   8   7      140.33      150.48     41.26 o 
   3   8   7     5626.31     7300.22   1661.29 o 
   4   8   7      697.65      691.23    134.40 o 
   5   8   7       33.48       15.15     25.93 o 
   6   8   7        0.19        7.91     28.47 o 
   7   8   7       15.87        0.01     41.83 o 
   8   8   7        0.73        0.05     43.94 o 
   9   8   7       45.89       44.55     57.89 o 
 -10   9   7       84.66       47.26     63.10 o 
  -9   9   7       59.57       40.74     57.20 o 
  -8   9   7      169.39      112.95     66.30 o 
  -7   9   7      525.91      547.07     85.65 o 
  -6   9   7      578.70      505.89     96.42 o 
  -5   9   7      524.00      564.01     58.65 o 
  -4   9   7      400.47      388.05     37.23 o 
  -3   9   7      719.25      736.54     78.36 o 
  -2   9   7      574.81      478.56     35.53 o 
  -1   9   7     6025.47     6360.19    347.69 o 
   0   9   7     1634.85     1658.61    106.62 o 
   1   9   7     2670.15     2732.79    389.14 o 
   2   9   7     1767.45     1809.07    282.13 o 
   3   9   7      325.15      364.34     39.76 o 
   4   9   7      167.23      165.36     47.51 o 
   5   9   7       44.84       59.08     27.17 o 
   6   9   7      276.33      271.88     86.19 o 
   7   9   7      515.32      450.15     89.23 o 
   8   9   7      153.64      139.66     46.86 o 
   9   9   7        0.05        2.76     51.59 o 
 -10  10   7       18.65        4.92     62.98 o 
  -9  10   7       11.75        0.01     58.81 o 
  -8  10   7       34.42       41.12     60.56 o 
  -7  10   7      762.51      762.24    121.44 o 
  -6  10   7        6.07       91.17    118.79 o 
  -5  10   7     5988.41     6239.02    530.82 o 
  -4  10   7      308.49      457.11    144.81 o 
  -3  10   7    10507.90    11116.56    616.61 o 
  -2  10   7      609.84      470.16     43.36 o 
  -1  10   7      757.31      684.71     45.39 o 
   0  10   7      682.09      688.67     44.87 o 
   1  10   7      309.53      244.12     24.58 o 
   2  10   7       60.96       45.25     21.31 o 
   3  10   7       95.64       58.27     26.12 o 
   4  10   7        2.33        0.02     23.17 o 
   5  10   7        3.92        8.93     27.62 o 
   6  10   7      154.16      192.11     64.00 o 
   7  10   7      463.20      671.31     83.29 o 
   8  10   7        3.89        5.58     42.89 o 
   9  10   7       78.51      102.76     47.85 o 
  -9  11   7      110.41       67.38     65.70 o 
  -8  11   7      392.37      732.12    315.55 o 
  -7  11   7      270.16      330.99     74.09 o 
  -6  11   7     1653.05     1742.69    186.57 o 
  -5  11   7      597.52      701.64    104.25 o 
  -4  11   7     2105.27     1700.57    166.80 o 
  -3  11   7       33.93       37.58     24.08 o 
  -2  11   7     2941.09     2950.52    180.94 o 
  -1  11   7     2115.84     2013.64    120.00 o 
   0  11   7      159.33      165.12     23.35 o 
   1  11   7     1640.61     1707.07    133.92 o 
   2  11   7      995.36     1080.12    176.11 o 
   3  11   7        3.38        5.28     24.54 o 
   4  11   7       24.74       21.25     28.23 o 
   5  11   7      357.93      378.18    118.03 o 
   6  11   7      206.01      196.38     42.85 o 
   7  11   7      135.67      116.97     44.17 o 
   8  11   7       39.38       29.19     36.84 o 
  -9  12   7     1019.28     1018.50    127.99 o 
  -8  12   7        9.86       84.82    103.73 o 
  -7  12   7       80.52       80.36     60.35 o 
  -6  12   7      135.51      103.47     57.67 o 
  -5  12   7      845.37      860.46     92.93 o 
  -4  12   7       70.67       72.52     27.36 o 
  -3  12   7       55.04       10.24     22.43 o 
  -2  12   7       86.49       64.93     23.71 o 
  -1  12   7      374.12      364.19     37.46 o 
   0  12   7        1.64        6.79     22.21 o 
   1  12   7     2885.16     3304.91    386.63 o 
   2  12   7      106.04      136.51     32.27 o 
   3  12   7     1942.67     2618.99    470.08 o 
   4  12   7      768.14      974.26    213.17 o 
   5  12   7      645.71      881.67    201.36 o 
   6  12   7        8.87        7.08     36.78 o 
   7  12   7        0.78        2.98     33.79 o 
   8  12   7       31.14        0.03     37.10 o 
  -8  13   7      336.58      407.73     86.34 o 
  -7  13   7      976.80     1032.28    233.65 o 
  -6  13   7      257.81      341.52     72.84 o 
  -5  13   7      470.56      465.19     57.35 o 
  -4  13   7      304.65      326.82     47.11 o 
  -3  13   7      263.34      246.78     34.81 o 
  -2  13   7      367.37      348.32     38.03 o 
  -1  13   7     1036.61      956.04     68.34 o 
   0  13   7      292.93      282.21     40.34 o 
   1  13   7      554.09      583.43    100.74 o 
   2  13   7     1247.69     1396.52    215.99 o 
   3  13   7       28.85       60.74     31.45 o 
   4  13   7       91.83       85.98     34.45 o 
   5  13   7      919.49     1333.09    281.79 o 
   6  13   7       92.75       68.36     38.23 o 
   7  13   7      194.79      247.92     43.90 o 
  -8  14   7      200.75      242.16     80.17 o 
  -7  14   7      194.43      296.81     72.92 o 
  -6  14   7      613.86      626.66     94.18 o 
  -5  14   7      374.53      345.33     51.73 o 
  -4  14   7      208.78      258.89     57.84 o 
  -3  14   7      743.65      817.27     63.77 o 
  -2  14   7      714.75      709.02     64.13 o 
  -1  14   7       53.66       19.18     24.97 o 
   0  14   7      576.37      574.50     87.82 o 
   1  14   7      136.20       83.38     40.77 o 
   2  14   7       23.80       11.84     35.03 o 
   3  14   7      165.45      188.91     48.32 o 
   4  14   7       68.80       35.60     34.03 o 
   5  14   7      188.42      170.85     42.81 o 
   6  14   7       17.78       23.21     40.65 o 
   7  14   7      489.80      630.78    108.97 o 
  -7  15   7      119.66      199.95     68.51 o 
  -6  15   7      158.14      166.58     61.88 o 
  -5  15   7       76.68       73.43     39.37 o 
  -4  15   7      528.99      583.53     64.06 o 
  -3  15   7      494.53      575.99     68.38 o 
  -2  15   7      452.54      442.86     45.42 o 
  -1  15   7      276.12      329.32     42.53 o 
   0  15   7       27.70        0.04     33.78 o 
   1  15   7      380.70      442.22     62.62 o 
   2  15   7       10.24        0.01     38.34 o 
   3  15   7      399.17      451.46    103.31 o 
   4  15   7      115.87       33.50     51.23 o 
   5  15   7      949.13     1210.84    249.30 o 
   6  15   7      201.87      233.16     54.01 o 
  -7  16   7       99.99      130.66     66.18 o 
  -6  16   7      239.50      163.08     65.49 o 
  -5  16   7       11.18        0.00     34.38 o 
  -4  16   7       15.84       16.88     33.69 o 
  -3  16   7       67.81       49.13     29.13 o 
  -2  16   7      204.62      201.58     37.92 o 
  -1  16   7       77.63       52.85     34.19 o 
   0  16   7      111.00       77.76     41.67 o 
   1  16   7      751.58      999.75    101.77 o 
   2  16   7       86.54       76.46     44.44 o 
   3  16   7      450.69      575.06     78.19 o 
   4  16   7      388.56      528.98     81.66 o 
   5  16   7      178.97      212.98     64.00 o 
   6  16   7       18.72        2.09     42.61 o 
  -6  17   7      194.68      249.70     75.61 o 
  -5  17   7      155.54      129.56     46.21 o 
  -4  17   7        2.94        0.01     34.81 o 
  -3  17   7      140.00       96.73     35.84 o 
  -2  17   7       33.74        1.38     34.26 o 
  -1  17   7      540.89      599.76     75.30 o 
   0  17   7      381.85      455.84     67.32 o 
   1  17   7      331.49      338.97     62.26 o 
   2  17   7      177.53      193.81     54.86 o 
   3  17   7       17.57        0.00     41.43 o 
   4  17   7       79.20       93.94     54.69 o 
   5  17   7       79.35      142.12     71.38 o 
  -5  18   7      334.86      336.91     61.18 o 
  -4  18   7        6.07        0.01     38.56 o 
  -3  18   7      342.37      327.36     48.46 o 
  -2  18   7      104.21      140.01     45.15 o 
  -1  18   7      278.83      285.96     52.88 o 
   0  18   7      222.43      314.25     58.20 o 
   1  18   7        0.55        6.59     42.14 o 
   2  18   7        5.82        0.00     42.96 o 
   3  18   7       17.78        0.02     46.86 o 
   4  18   7       80.74       33.46     52.76 o 
  -4  19   7      296.74      324.25     62.69 o 
  -3  19   7        6.98       17.82     37.23 o 
  -2  19   7      165.70      209.80     48.34 o 
  -1  19   7      263.38      349.16     59.64 o 
   0  19   7       18.99       25.78     38.08 o 
   1  19   7       23.47       53.14     45.43 o 
   2  19   7        6.14        0.00     41.99 o 
   3  19   7        3.10        0.01     43.64 o 
  -2  20   7       56.44       26.55     37.24 o 
  -1  20   7       15.42       16.06     37.66 o 
   0  20   7       99.05      102.21     46.34 o 
   1  20   7      129.58      187.37     54.89 o 
 -10   0   8      117.38      146.39     89.15 o 
  -8   0   8      443.39      448.93     67.82 o 
  -6   0   8       86.23      113.43     85.75 o 
  -4   0   8      647.52      553.79     99.27 o 
  -2   0   8    12784.29    13665.45   1093.38 o 
   0   0   8    50430.46    58100.80   4619.87 o 
   2   0   8    12294.06    14422.47   1536.25 o 
   4   0   8     1178.67     1492.67    180.89 o 
   6   0   8      918.42      881.20    124.90 o 
   8   0   8      269.40      139.94     68.47 o 
  10   0   8       21.52       13.95     78.59 o 
 -11   1   8        2.06        0.00     74.67 o 
 -10   1   8       42.33       27.66     43.28 o 
  -9   1   8        3.73        3.61     30.62 o 
  -8   1   8     1349.82     1269.40     91.28 o 
  -7   1   8      407.22      413.42     44.60 o 
  -6   1   8     1796.11     2006.98    125.88 o 
  -5   1   8     1831.53     1770.27    110.21 o 
  -4   1   8     1896.59     2023.76    123.74 o 
  -3   1   8      215.99      350.25     42.48 o 
  -2   1   8     7155.03     8825.06    705.98 o 
  -1   1   8    10097.24    12180.72    691.87 o 
   0   1   8     6614.09     8057.05    646.72 o 
   1   1   8     1937.03     2279.36    186.31 o 
   2   1   8     1151.48     1101.63    145.88 o 
   3   1   8     1269.63     1289.97    125.18 o 
   4   1   8     4911.58     5262.19    715.89 o 
   5   1   8       84.27       62.38     36.03 o 
   6   1   8      547.06      525.26     67.16 o 
   7   1   8      220.16      277.61    106.65 o 
   8   1   8      146.97      162.10     57.07 o 
   9   1   8      102.99       67.87     67.65 o 
  10   1   8      225.92      245.92     70.94 o 
 -11   2   8      181.30      252.47    102.15 o 
 -10   2   8       17.09       20.53     49.34 o 
  -9   2   8        0.31        0.01     36.36 o 
  -8   2   8      478.27      533.49     51.81 o 
  -7   2   8      657.27      806.19     96.55 o 
  -6   2   8    10646.29    11656.68    663.83 o 
  -5   2   8      308.92      447.23     60.33 o 
  -4   2   8     5117.59     5534.75    321.17 o 
  -3   2   8       38.53       34.57     14.75 o 
  -2   2   8     3467.37     3418.38    355.34 o 
  -1   2   8     2149.23     2251.03    130.89 o 
   0   2   8     3412.08     3816.13    214.43 o 
   1   2   8      330.59      511.46     59.61 o 
   2   2   8      265.30      245.82     44.47 o 
   3   2   8       69.27      107.49     37.44 o 
   4   2   8      761.48     1247.27    474.66 o 
   5   2   8        2.38       30.77     35.00 o 
   6   2   8       99.32       69.17     79.97 o 
   7   2   8        4.54        0.01     44.85 o 
   8   2   8     1075.02     1469.82    311.35 o 
   9   2   8      176.11      160.02     63.32 o 
  10   2   8       14.11       31.87     60.06 o 
 -11   3   8      517.08      717.86     99.20 o 
 -10   3   8      282.92      335.15     72.03 o 
  -9   3   8       48.41       86.33     97.51 o 
  -8   3   8      200.71      148.09     36.86 o 
  -7   3   8     1317.54     1458.97     98.76 o 
  -6   3   8      334.59      472.06     69.60 o 
  -5   3   8     2406.32     2476.15    150.49 o 
  -4   3   8      281.36      363.36     38.22 o 
  -3   3   8     1031.35     1199.81     67.42 o 
  -2   3   8    16484.73    17854.42   1192.74 o 
  -1   3   8     1448.07     1686.87     88.32 o 
   0   3   8     1280.29     1372.08    121.80 o 
   1   3   8      170.81      145.99     25.62 o 
   2   3   8      118.76       72.58     29.56 o 
   3   3   8      215.73      328.52     84.77 o 
   4   3   8     7400.14     8527.08   2041.86 o 
   5   3   8     1394.18     1372.50    231.98 o 
   6   3   8       59.40       39.57     46.49 o 
   7   3   8      305.90      126.40     76.24 o 
   8   3   8      226.76      286.21    111.28 o 
   9   3   8        6.00        0.03     56.35 o 
 -11   4   8       13.70       18.32     60.74 o 
 -10   4   8      962.94     1361.57    145.42 o 
  -9   4   8        0.39       33.02     50.08 o 
  -8   4   8      194.23      123.74     92.79 o 
  -7   4   8        4.77       59.07     33.85 o 
  -6   4   8      313.44      394.17     42.62 o 
  -5   4   8       63.61       18.56     23.30 o 
  -4   4   8      538.11      531.42     38.53 o 
  -3   4   8      614.15      555.45     38.31 o 
  -2   4   8     3192.45     3030.70    324.33 o 
  -1   4   8      374.51      491.99     34.63 o 
   0   4   8    10193.40     9945.77    488.22 o 
   1   4   8       60.03       68.31     18.78 o 
   2   4   8     8700.01     8865.67    898.11 o 
   3   4   8      297.72      276.94     35.39 o 
   4   4   8     1058.74     1254.72    493.53 o 
   5   4   8       14.22        3.59     33.15 o 
   6   4   8      736.48      671.43    336.73 o 
   7   4   8       46.21        9.92     46.09 o 
   8   4   8        2.82        0.01     49.86 o 
   9   4   8       41.58        3.75     57.36 o 
 -10   5   8      334.11      369.45     80.12 o 
  -9   5   8      261.43      254.31     68.77 o 
  -8   5   8      968.53      978.66    113.62 o 
  -7   5   8      551.56      771.99    111.26 o 
  -6   5   8       46.53       75.02     28.08 o 
  -5   5   8      193.88      163.24     31.40 o 
  -4   5   8      772.67      886.42     54.83 o 
  -3   5   8      694.28      709.98     56.17 o 
  -2   5   8     2552.19     2484.71    207.60 o 
  -1   5   8      217.89      265.55     38.50 o 
   0   5   8     1732.90     1519.67     79.47 o 
   1   5   8     1829.48     1873.26    107.40 o 
   2   5   8     1572.41     1526.97    191.87 o 
   3   5   8     1393.76     1597.96    165.82 o 
   4   5   8     2389.24     2937.95    645.06 o 
   5   5   8       28.75       35.27     47.33 o 
   6   5   8      580.26      939.03    326.02 o 
   7   5   8      110.15       55.57     48.76 o 
   8   5   8       76.35        7.14     49.17 o 
   9   5   8       74.37       34.21     56.70 o 
 -10   6   8        2.72        0.01     60.21 o 
  -9   6   8      107.00      208.31     68.91 o 
  -8   6   8      361.59      357.21     73.86 o 
  -7   6   8      229.87      344.48     67.16 o 
  -6   6   8     4592.72     5273.88    359.93 o 
  -5   6   8       23.43       36.90     24.03 o 
  -4   6   8     2393.46     2501.09    196.33 o 
  -3   6   8       35.73       32.18     16.37 o 
  -2   6   8       23.26       14.38     15.02 o 
  -1   6   8      165.75      166.15     19.89 o 
   0   6   8        6.84        4.73     13.91 o 
   1   6   8      166.23      156.89     21.40 o 
   2   6   8     1078.81     1200.01    105.29 o 
   3   6   8       10.25       17.78     23.82 o 
   4   6   8      576.95      701.94    272.90 o 
   5   6   8      296.22      451.50    226.46 o 
   6   6   8     2528.95     3375.71   1036.96 o 
   7   6   8        3.74        0.01     49.22 o 
   8   6   8      231.59      171.33     60.71 o 
   9   6   8      168.77       40.20     96.98 o 
 -10   7   8      318.88      357.10     80.95 o 
  -9   7   8      544.65      718.74    112.04 o 
  -8   7   8      160.37      173.01     66.88 o 
  -7   7   8      192.91      159.30     59.05 o 
  -6   7   8       84.40       80.37     44.31 o 
  -5   7   8     1654.28     1625.81    285.05 o 
  -4   7   8     2886.49     2902.45    165.47 o 
  -3   7   8     2366.37     2379.56    215.70 o 
  -2   7   8     4810.90     4338.63    214.78 o 
  -1   7   8      624.65      609.92     49.04 o 
   0   7   8      154.48      113.09     19.44 o 
   1   7   8      693.99      576.23     69.96 o 
   2   7   8     1234.01     1149.31     70.31 o 
   3   7   8        5.21       26.90     23.45 o 
   4   7   8     1770.45     2320.03    542.11 o 
   5   7   8     1544.37     1456.35    365.10 o 
   6   7   8      552.86      647.82    183.17 o 
   7   7   8      158.45      125.88     91.55 o 
   8   7   8        0.52        0.01     73.05 o 
   9   7   8        0.59       22.08     85.01 o 
 -10   8   8      407.25      330.83     95.97 o 
  -9   8   8       20.10       45.31     56.05 o 
  -8   8   8       42.77        0.02     57.05 o 
  -7   8   8       41.04        5.88     51.15 o 
  -6   8   8      206.64      207.28     56.93 o 
  -5   8   8        5.41       45.07     56.99 o 
  -4   8   8      196.99      208.89     39.67 o 
  -3   8   8      196.29      248.75     28.62 o 
  -2   8   8     2819.02     2900.78    146.50 o 
  -1   8   8       12.56       32.54     18.72 o 
   0   8   8     8133.90     7730.83    375.89 o 
   1   8   8      630.37      681.75     45.80 o 
   2   8   8     2989.00     3274.66    390.26 o 
   3   8   8      971.85     1071.17    181.60 o 
   4   8   8       34.34        4.00     23.36 o 
   5   8   8        3.64        5.81     24.75 o 
   6   8   8      287.88      397.79     91.34 o 
   7   8   8       31.23        7.56     52.35 o 
   8   8   8       87.34       67.80     53.99 o 
   9   8   8        3.49        0.29     49.00 o 
 -10   9   8      117.37      206.80     77.85 o 
  -9   9   8       38.80       23.37     59.79 o 
  -8   9   8      319.38      261.10    119.81 o 
  -7   9   8      116.16       64.49     53.49 o 
  -6   9   8       31.35       26.35     49.91 o 
  -5   9   8      774.36      810.50    149.26 o 
  -4   9   8     2192.02     2682.09    183.91 o 
  -3   9   8      467.20      663.58    281.35 o 
  -2   9   8     6335.55     6143.73    300.36 o 
  -1   9   8     4652.38     4629.17    227.52 o 
   0   9   8      808.80      949.89     96.78 o 
   1   9   8     1714.37     1479.83    105.71 o 
   2   9   8      447.50      474.69     37.31 o 
   3   9   8      329.65      457.31    122.99 o 
   4   9   8        5.36        1.74     23.75 o 
   5   9   8      162.27      166.72     34.66 o 
   6   9   8      111.66      105.02     38.52 o 
   7   9   8        5.63        0.00     46.80 o 
   8   9   8        5.16        0.01     47.61 o 
  -9  10   8       20.20       45.27     60.94 o 
  -8  10   8      107.85      182.32     68.88 o 
  -7  10   8       93.45       94.95     54.80 o 
  -6  10   8     1666.04     1717.82    185.64 o 
  -5  10   8       73.83      152.39     81.66 o 
  -4  10   8     6759.06     6581.77    723.62 o 
  -3  10   8      680.90      632.60     61.07 o 
  -2  10   8     1870.54     1597.99    100.19 o 
  -1  10   8     1040.78     1013.72     60.47 o 
   0  10   8      468.95      449.82     34.90 o 
   1  10   8      139.58      160.04     24.98 o 
   2  10   8      388.46      349.00     71.83 o 
   3  10   8       13.25        0.05     23.40 o 
   4  10   8      531.19      665.84    110.20 o 
   5  10   8       81.59       62.67     32.70 o 
   6  10   8      962.32     1377.19    348.56 o 
   7  10   8       16.92       21.14     37.79 o 
   8  10   8      244.81      436.35    121.64 o 
  -9  11   8       43.72      127.09    151.74 o 
  -8  11   8      380.20      386.00     85.03 o 
  -7  11   8      464.60      455.48     84.95 o 
  -6  11   8        1.04        0.00     51.96 o 
  -5  11   8     1079.23      994.44    118.54 o 
  -4  11   8     1404.65     1700.93    124.79 o 
  -3  11   8      742.20      795.12     62.18 o 
  -2  11   8     2358.65     2352.30    138.74 o 
  -1  11   8      275.87      290.21     34.00 o 
   0  11   8      139.75      120.16     23.11 o 
   1  11   8       68.84       56.70     20.74 o 
   2  11   8      330.66      403.87     56.15 o 
   3  11   8       73.82       57.66     28.75 o 
   4  11   8      502.83      582.10    148.19 o 
   5  11   8      481.45      647.72    221.15 o 
   6  11   8       76.69       56.64     56.33 o 
   7  11   8      199.36      256.34     94.78 o 
   8  11   8       15.25        0.01     57.99 o 
  -9  12   8        8.44        0.36     66.56 o 
  -8  12   8       45.14       35.11     61.59 o 
  -7  12   8       65.37       47.25     60.36 o 
  -6  12   8       20.10       33.78     49.31 o 
  -5  12   8      596.78      593.94     62.65 o 
  -4  12   8      718.79      736.71     71.81 o 
  -3  12   8     1343.26     1340.97    137.23 o 
  -2  12   8        3.09       11.50     22.08 o 
  -1  12   8      147.86      143.53     28.48 o 
   0  12   8     4219.72     4890.08    420.95 o 
   1  12   8      295.45      351.69     72.97 o 
   2  12   8     2982.55     3641.48    476.14 o 
   3  12   8      251.70      325.56     64.62 o 
   4  12   8      911.09     1084.86    280.88 o 
   5  12   8        0.20        0.01     31.79 o 
   6  12   8      115.34       95.96     56.99 o 
   7  12   8       23.01       18.17     39.38 o 
  -8  13   8      664.43      674.32    144.33 o 
  -7  13   8      181.03      147.63     70.67 o 
  -6  13   8      158.43      180.13     66.06 o 
  -5  13   8       27.76       16.64     31.78 o 
  -4  13   8       65.99       33.01     36.85 o 
  -3  13   8       92.40       39.80     25.70 o 
  -2  13   8       44.04       19.94     25.96 o 
  -1  13   8      393.93      406.06     42.55 o 
   0  13   8      460.27      523.92    111.51 o 
   1  13   8      833.78      975.23    115.88 o 
   2  13   8      234.95      306.90     60.29 o 
   3  13   8      377.29      386.97     77.96 o 
   4  13   8      279.51      415.57     57.20 o 
   5  13   8      233.89      226.42     44.85 o 
   6  13   8       48.13       61.55     41.54 o 
   7  13   8       44.16       23.81     45.57 o 
  -8  14   8      189.38      211.34     71.53 o 
  -7  14   8      141.85      136.24     64.81 o 
  -6  14   8     1076.60     1173.19    132.60 o 
  -5  14   8       67.12       88.75     80.79 o 
  -4  14   8      656.01      660.94     76.14 o 
  -3  14   8      173.65      175.49     34.08 o 
  -2  14   8        4.24        0.00     24.07 o 
  -1  14   8      251.61      230.91     34.56 o 
   0  14   8       43.55       37.08     36.28 o 
   1  14   8        2.69        1.60     33.23 o 
   2  14   8      733.72      969.56    234.90 o 
   3  14   8      241.96      189.61     55.81 o 
   4  14   8       59.06       14.59     33.39 o 
   5  14   8        9.27       10.10     37.02 o 
   6  14   8      790.54     1128.72    226.58 o 
  -7  15   8       87.11      167.62     70.61 o 
  -6  15   8        6.84       40.96     54.00 o 
  -5  15   8      571.87      559.17     66.50 o 
  -4  15   8      176.72      194.49     43.36 o 
  -3  15   8      195.01      158.83     40.95 o 
  -2  15   8      312.03      330.19     40.92 o 
  -1  15   8        1.11        0.00     31.47 o 
   0  15   8       64.01       88.09     38.22 o 
   1  15   8       86.75       58.75     39.57 o 
   2  15   8      247.23      276.63     57.33 o 
   3  15   8        0.74        0.02     42.52 o 
   4  15   8      378.62      487.66    148.49 o 
   5  15   8      250.40      225.81     82.69 o 
   6  15   8      157.24      178.29     98.44 o 
  -6  16   8        6.45        0.01     53.72 o 
  -5  16   8        1.49        0.01     34.19 o 
  -4  16   8        6.93        0.00     33.32 o 
  -3  16   8      101.02      106.80     38.96 o 
  -2  16   8      163.91      145.78     34.87 o 
  -1  16   8      304.55      330.51     54.62 o 
   0  16   8     1213.45     1456.40    132.19 o 
   1  16   8       66.66       94.32     45.49 o 
   2  16   8      537.07      698.13    121.72 o 
   3  16   8      498.17      480.03    114.68 o 
   4  16   8      171.93      162.26     61.09 o 
   5  16   8      136.45      181.26     59.34 o 
  -6  17   8       12.39       14.65     54.69 o 
  -5  17   8       77.16       49.38     39.79 o 
  -4  17   8      141.40       71.62     40.81 o 
  -3  17   8       72.42       17.25     37.67 o 
  -2  17   8      372.66      403.20     84.44 o 
  -1  17   8      264.19      319.41     54.62 o 
   0  17   8      115.45      175.71     49.81 o 
   1  17   8      806.53      872.47     98.09 o 
   2  17   8       62.96       52.73     49.80 o 
   3  17   8        6.92       11.74     47.33 o 
   4  17   8       11.02        0.00     47.60 o 
  -4  18   8      665.25      765.82    100.31 o 
  -3  18   8      122.45      127.33     47.20 o 
  -2  18   8        3.09        0.05     34.60 o 
  -1  18   8       47.60        6.83     38.88 o 
   0  18   8        0.08        0.00     37.15 o 
   1  18   8        3.49        2.58     38.86 o 
   2  18   8       12.64       20.21     43.35 o 
   3  18   8       21.83       23.96     46.63 o 
  -3  19   8       76.17       73.25     59.90 o 
  -2  19   8      250.69      377.49     60.91 o 
  -1  19   8        0.15        0.03     37.55 o 
   0  19   8       51.66       36.04     40.20 o 
   1  19   8       19.28        5.84     41.04 o 
   2  19   8       51.84       62.10     47.06 o 
 -11   0   9      116.25       97.16     86.49 o 
  -9   0   9        5.72        0.02     42.30 o 
  -7   0   9      973.29      900.83    100.54 o 
  -5   0   9        6.21       11.65     50.67 o 
  -3   0   9     2551.07     3336.99    281.23 o 
  -1   0   9    12408.15    14021.23   1125.40 o 
   1   0   9    15771.57    17903.83   1914.05 o 
   3   0   9     1515.91     2096.77    246.25 o 
   5   0   9      612.30      671.59    108.72 o 
   7   0   9      171.36      125.31     69.28 o 
   9   0   9      187.85      219.92     99.20 o 
 -11   1   9       70.11       60.35     91.74 o 
 -10   1   9       65.48       63.92     44.52 o 
  -9   1   9      207.74       58.03     36.27 o 
  -8   1   9        2.69        2.65     29.43 o 
  -7   1   9        9.78        0.00     28.78 o 
  -6   1   9      326.87      372.98     58.62 o 
  -5   1   9      162.14      160.57     59.29 o 
  -4   1   9      361.28      479.92     45.85 o 
  -3   1   9     4735.56     5938.37    341.35 o 
  -2   1   9     1399.22     1039.28     70.88 o 
  -1   1   9      525.83      583.53    188.13 o 
   0   1   9     4506.79     4840.96    315.61 o 
   1   1   9     2173.99     2290.54    266.05 o 
   2   1   9     5866.51     7320.50    564.09 o 
   3   1   9     4868.29     5859.20    453.34 o 
   4   1   9     1043.34     1129.16    108.08 o 
   5   1   9      422.40      544.08     68.34 o 
   6   1   9      133.69       72.89     41.22 o 
   7   1   9      516.94      308.54     58.62 o 
   8   1   9      274.43      142.31    105.30 o 
   9   1   9      308.14      282.30    128.43 o 
 -10   2   9      211.88      194.21     60.04 o 
  -9   2   9      202.10      157.28     47.99 o 
  -8   2   9      706.73      679.17     62.18 o 
  -7   2   9     1810.22     2094.57    131.36 o 
  -6   2   9       33.49       41.61     30.45 o 
  -5   2   9     2849.37     2922.67    175.48 o 
  -4   2   9      133.30      206.71     31.89 o 
  -3   2   9     1037.78     1292.83    121.12 o 
  -2   2   9      183.91      222.60     33.51 o 
  -1   2   9     3110.34     3416.83    226.19 o 
   0   2   9      544.40      741.44    111.68 o 
   1   2   9       12.89        0.00     36.06 o 
   2   2   9      232.50      229.17     71.50 o 
   3   2   9     1583.68     2499.13    757.76 o 
   4   2   9      122.80       61.33     53.11 o 
   5   2   9     1989.04     2116.90    259.94 o 
   6   2   9       52.63       83.88     85.77 o 
   7   2   9     1840.24     1924.74    315.45 o 
   8   2   9       60.30       19.07     53.64 o 
   9   2   9        1.53        0.08     55.52 o 
 -10   3   9      223.92      316.97     91.30 o 
  -9   3   9      521.17      429.55     75.80 o 
  -8   3   9        3.49        0.09     30.11 o 
  -7   3   9       21.54       12.87     29.03 o 
  -6   3   9      984.62      957.41     72.69 o 
  -5   3   9     2238.40     2663.29    160.91 o 
  -4   3   9     2592.53     3139.91    185.93 o 
  -3   3   9     4579.26     4774.48    275.15 o 
  -2   3   9     1279.90     1247.96     70.97 o 
  -1   3   9      483.18      578.89     43.80 o 
   0   3   9     1211.87     1136.70     72.32 o 
   1   3   9      490.94      375.24     39.91 o 
   2   3   9      159.18      322.52     57.13 o 
   3   3   9     4854.41     5394.14    680.38 o 
   4   3   9     1653.24     1820.73    372.51 o 
   5   3   9       64.75      115.43    101.68 o 
   6   3   9      733.51      740.39     83.91 o 
   7   3   9      251.76      229.70    159.90 o 
   8   3   9        8.96        0.02     50.64 o 
   9   3   9      179.00      198.11     66.21 o 
 -10   4   9        0.74       41.66     54.29 o 
  -9   4   9        7.72        0.07     45.81 o 
  -8   4   9        7.93       26.51     43.42 o 
  -7   4   9      164.12      144.49     34.79 o 
  -6   4   9      465.86      430.64     70.67 o 
  -5   4   9       78.46       71.26     28.07 o 
  -4   4   9       60.92       79.92     25.51 o 
  -3   4   9     2188.83     2575.52    133.74 o 
  -2   4   9       51.58       19.07     13.87 o 
  -1   4   9    11243.85    11270.80    545.34 o 
   0   4   9        0.03       18.22     18.75 o 
   1   4   9     3284.77     3400.16    252.04 o 
   2   4   9        5.74       53.79     33.20 o 
   3   4   9        4.13       58.32     46.53 o 
   4   4   9      375.53      495.32    154.18 o 
   5   4   9      178.48      186.71    100.58 o 
   6   4   9      148.29      203.10     53.52 o 
   7   4   9        6.63        0.01     50.45 o 
   8   4   9        0.07        0.00     49.44 o 
   9   4   9       23.36        0.01     59.30 o 
 -10   5   9      355.38      397.95    109.03 o 
  -9   5   9      910.63     1035.11    122.97 o 
  -8   5   9      618.30      574.78     86.66 o 
  -7   5   9      228.69      144.83     42.32 o 
  -6   5   9      436.34      491.81     73.54 o 
  -5   5   9     1570.64     1612.55    104.47 o 
  -4   5   9        9.38        0.08     22.34 o 
  -3   5   9      866.58      869.73     61.13 o 
  -2   5   9      444.59      390.40     30.53 o 
  -1   5   9        7.42        3.21     14.77 o 
   0   5   9     2635.08     2105.06    107.03 o 
   1   5   9     3527.22     3314.01    189.30 o 
   2   5   9     1776.74     1924.31    223.50 o 
   3   5   9     3930.52     4494.37    708.18 o 
   4   5   9      358.47      455.21    167.64 o 
   5   5   9       81.44        0.15     46.98 o 
   6   5   9       19.99       51.42     48.31 o 
   7   5   9      324.45      403.43    191.06 o 
   8   5   9      119.41       28.57     55.45 o 
   9   5   9      223.21      149.41     61.94 o 
 -10   6   9        8.44       75.44     96.08 o 
  -9   6   9      570.93      744.19    105.08 o 
  -8   6   9      233.34      217.98     63.46 o 
  -7   6   9     3462.59     3353.05    506.97 o 
  -6   6   9       58.02       98.99     36.89 o 
  -5   6   9     1713.77     2038.16    144.10 o 
  -4   6   9      116.75      100.44     34.07 o 
  -3   6   9        0.42       10.30     19.03 o 
  -2   6   9       10.36        0.01     15.03 o 
  -1   6   9      495.92      390.64     40.41 o 
   0   6   9     1054.28     1003.17     57.65 o 
   1   6   9      274.96      250.48     38.49 o 
   2   6   9      336.40      350.83     37.44 o 
   3   6   9     1244.99     1566.48    241.71 o 
   4   6   9      118.61      175.51     53.78 o 
   5   6   9     3097.45     2653.58    913.06 o 
   6   6   9      353.71      484.55    280.54 o 
   7   6   9     1533.34     1769.69    674.93 o 
   8   6   9       26.59        0.01     54.76 o 
   9   6   9       48.49        0.01     74.16 o 
 -10   7   9       65.18      167.36     70.08 o 
  -9   7   9      163.18      135.12     67.17 o 
  -8   7   9       22.42        0.01     54.21 o 
  -7   7   9        2.59       27.34     47.75 o 
  -6   7   9     1241.23     1395.35    114.50 o 
  -5   7   9     2225.15     2215.01    345.01 o 
  -4   7   9      713.71      713.17     69.68 o 
  -3   7   9     2357.65     2643.91    387.43 o 
  -2   7   9      314.19      258.93     25.87 o 
  -1   7   9        0.44        6.69     17.90 o 
   0   7   9      394.91      262.50     26.85 o 
   1   7   9     1593.41     1441.62    121.35 o 
   2   7   9      321.08      374.40     54.07 o 
   3   7   9     4738.92     5349.25    960.83 o 
   4   7   9     2144.63     2268.59    450.58 o 
   5   7   9      503.30      470.21    159.48 o 
   6   7   9      293.64      331.25    289.19 o 
   7   7   9      177.17      224.82    169.86 o 
   8   7   9      114.81       76.52     87.08 o 
   9   7   9       34.65       53.12     97.20 o 
 -10   8   9       28.10       29.59     66.61 o 
  -9   8   9        9.53       14.32     61.28 o 
  -8   8   9       62.33       34.99     52.61 o 
  -7   8   9        0.72        0.00     49.76 o 
  -6   8   9        0.61        0.09     42.50 o 
  -5   8   9       35.08       53.63     49.99 o 
  -4   8   9      251.20      271.66    154.01 o 
  -3   8   9     2745.10     2773.00    219.87 o 
  -2   8   9       28.70       23.12     24.80 o 
  -1   8   9     9815.08     9799.80    704.61 o 
   0   8   9     1716.75     1828.02    173.77 o 
   1   8   9     9110.63     9855.53    985.43 o 
   2   8   9      342.82      352.84     58.69 o 
   3   8   9      149.86      173.62     39.99 o 
   4   8   9       35.30       16.34     28.55 o 
   5   8   9      278.08      326.43     94.46 o 
   6   8   9       48.05       16.80     42.14 o 
   7   8   9       51.89       87.22     89.36 o 
   8   8   9       15.70       25.63     53.01 o 
  -9   9   9      134.27      125.17     66.93 o 
  -8   9   9       87.12       85.15     58.81 o 
  -7   9   9       25.85        0.07     45.14 o 
  -6   9   9      194.24      218.31    150.72 o 
  -5   9   9      691.96      597.69    100.37 o 
  -4   9   9      363.79      707.88    555.07 o 
  -3   9   9     1872.46     1699.93    123.75 o 
  -2   9   9     2737.18     2481.37    127.78 o 
  -1   9   9     1248.49     1190.73     68.28 o 
   0   9   9     4284.14     3936.52    193.12 o 
   1   9   9     1657.45     1774.39     95.51 o 
   2   9   9      594.49      679.43     81.34 o 
   3   9   9      893.58      943.42    141.73 o 
   4   9   9       71.87       20.02     27.03 o 
   5   9   9       22.11       18.78     30.61 o 
   6   9   9        0.31        0.01     35.04 o 
   7   9   9       77.20       65.13     54.04 o 
   8   9   9        3.08        0.01     58.34 o 
  -9  10   9      180.60      265.37     79.19 o 
  -8  10   9       56.43       24.15     56.50 o 
  -7  10   9      223.62      210.69     64.70 o 
  -6  10   9      251.65      193.74     66.73 o 
  -5  10   9     1912.48     1615.50    256.07 o 
  -4  10   9      123.56      155.07     64.50 o 
  -3  10   9        9.81       47.94     34.67 o 
  -2  10   9       11.59       20.77     22.22 o 
  -1  10   9       76.74       24.47     20.66 o 
   0  10   9       28.43        0.02     19.53 o 
   1  10   9      376.57      367.64     39.16 o 
   2  10   9      142.50       92.27     28.51 o 
   3  10   9      196.18      167.57     30.84 o 
   4  10   9        8.54        6.21     28.40 o 
   5  10   9     1700.39     2337.22    540.40 o 
   6  10   9      163.11      261.64     94.75 o 
   7  10   9      347.19      625.82    320.39 o 
   8  10   9       52.06       48.51     53.07 o 
  -9  11   9      198.40      181.32     77.93 o 
  -8  11   9       11.63        0.13     61.42 o 
  -7  11   9        0.05        0.01     55.61 o 
  -6  11   9      362.88      281.73     69.65 o 
  -5  11   9       28.17       39.48     50.79 o 
  -4  11   9       37.55       98.10     53.29 o 
  -3  11   9     4349.35     4293.03    286.44 o 
  -2  11   9      179.70      265.83     42.18 o 
  -1  11   9      333.85      321.95     36.57 o 
   0  11   9      135.76       93.38     29.95 o 
   1  11   9     1340.93     1429.72    106.73 o 
   2  11   9       19.35       23.35     24.84 o 
   3  11   9      261.86      320.22     45.54 o 
   4  11   9     1030.64     1148.19    375.01 o 
   5  11   9      267.15      404.84    127.69 o 
   6  11   9      647.06      818.07    271.52 o 
   7  11   9        5.83       23.06     41.72 o 
  -8  12   9        1.23        4.56     63.68 o 
  -7  12   9       88.06       18.52     61.05 o 
  -6  12   9        4.86        0.00     49.15 o 
  -5  12   9      197.82      115.66     54.74 o 
  -4  12   9      190.78      186.41     43.21 o 
  -3  12   9      180.42      209.01     42.39 o 
  -2  12   9     1155.02     1052.58     74.36 o 
  -1  12   9     1625.25     1906.63    117.10 o 
   0  12   9      204.10      244.16     33.92 o 
   1  12   9     1220.92     1641.16    155.60 o 
   2  12   9       93.72      119.87     30.70 o 
   3  12   9      228.47      292.92     53.55 o 
   4  12   9       46.34       63.23     54.10 o 
   5  12   9       74.37       46.26     39.74 o 
   6  12   9       33.86        8.41     38.32 o 
   7  12   9        7.56        0.05     37.25 o 
  -8  13   9      111.22       41.01     64.36 o 
  -7  13   9        5.57        4.21     54.12 o 
  -6  13   9       30.80       27.35     57.81 o 
  -5  13   9      204.34      123.34     62.96 o 
  -4  13   9      477.12      511.23     73.68 o 
  -3  13   9       41.78       14.83     35.00 o 
  -2  13   9       97.60       82.83     28.64 o 
  -1  13   9       13.29        3.70     24.40 o 
   0  13   9     1002.12     1127.76    101.72 o 
   1  13   9      812.78     1020.87    115.50 o 
   2  13   9      302.36      362.93     69.26 o 
   3  13   9      606.01      702.47     81.80 o 
   4  13   9       49.32       22.63     32.17 o 
   5  13   9      354.85      374.03     81.51 o 
   6  13   9       21.08       26.49     42.73 o 
   7  13   9       66.19       17.02     44.10 o 
  -7  14   9      293.59      201.27     75.74 o 
  -6  14   9       99.52       84.82     58.56 o 
  -5  14   9     1176.00     1207.30    132.41 o 
  -4  14   9        5.25        3.96     34.07 o 
  -3  14   9       19.52        0.03     33.94 o 
  -2  14   9        3.61        0.04     24.01 o 
  -1  14   9       85.75       50.74     27.84 o 
   0  14   9       73.39        3.92     31.53 o 
   1  14   9       47.80       63.28     41.12 o 
   2  14   9      501.87      721.01    184.75 o 
   3  14   9       33.83        0.08     44.95 o 
   4  14   9       51.72       22.62     36.63 o 
   5  14   9      969.37     1296.69    340.23 o 
   6  14   9       29.58       59.79     43.59 o 
  -7  15   9       55.59      139.69    133.69 o 
  -6  15   9      147.28      132.25     67.71 o 
  -5  15   9      337.86      337.74     77.48 o 
  -4  15   9      772.81      764.93     78.35 o 
  -3  15   9      168.69      143.89     42.00 o 
  -2  15   9       13.32        0.01     25.85 o 
  -1  15   9        8.31        0.01     30.47 o 
   0  15   9        0.40        0.03     34.86 o 
   1  15   9      322.69      352.39     61.81 o 
   2  15   9      467.15      579.69     89.78 o 
   3  15   9      450.36      593.53    177.89 o 
   4  15   9      188.95      220.82    105.54 o 
   5  15   9       92.08       96.57     41.76 o 
  -6  16   9        2.00        0.01     55.08 o 
  -5  16   9       16.88        0.01     56.20 o 
  -4  16   9       46.42       47.39     37.56 o 
  -3  16   9      553.67      607.88     69.15 o 
  -2  16   9       77.51       47.20     41.72 o 
  -1  16   9      709.13      872.80     93.55 o 
   0  16   9       95.50       66.06     58.28 o 
   1  16   9      561.64      725.66     87.54 o 
   2  16   9      144.15       97.53     48.62 o 
   3  16   9       12.86        0.02     46.54 o 
   4  16   9      213.22      298.11     68.70 o 
   5  16   9       74.82       46.48     54.40 o 
  -5  17   9      146.99      148.22     69.03 o 
  -4  17   9      195.85      193.94     55.83 o 
  -3  17   9      102.65      158.71     50.07 o 
  -2  17   9      359.08      410.29     83.76 o 
  -1  17   9       23.74       67.92     41.41 o 
   0  17   9      496.29      518.09     69.61 o 
   1  17   9      151.39      200.12     54.65 o 
   2  17   9       13.18        0.00     43.99 o 
   3  17   9      215.72      287.76     63.30 o 
   4  17   9        3.16        0.00     49.51 o 
  -4  18   9      125.72      186.74     53.70 o 
  -3  18   9       32.95        0.01     54.07 o 
  -2  18   9       10.29        0.01     52.00 o 
  -1  18   9       66.27       62.58     41.18 o 
   0  18   9       10.46        0.00     34.60 o 
   1  18   9        0.72        0.01     41.55 o 
   2  18   9       75.68       44.50     45.14 o 
  -2  19   9        5.26        0.04     54.07 o 
  -1  19   9       12.90        8.64     38.05 o 
   0  19   9        1.04        0.04     36.41 o 
 -10   0  10       17.71        0.05     81.17 o 
  -8   0  10      404.57      368.53     67.77 o 
  -6   0  10       29.18        9.41     41.00 o 
  -4   0  10     2473.60     3454.41    289.61 o 
  -2   0  10     8214.50     8564.59    691.89 o 
   0   0  10     1526.84     1631.38    199.80 o 
   2   0  10      686.79     1354.95    179.04 o 
   4   0  10      964.52     1241.64    172.84 o 
   6   0  10       13.48        0.10     67.80 o 
   8   0  10       48.87       88.18     92.84 o 
 -10   1  10        3.58        0.00     39.90 o 
  -9   1  10      199.42      151.27     39.99 o 
  -8   1  10      219.97      125.61     37.43 o 
  -7   1  10      659.79      617.03     59.37 o 
  -6   1  10     2128.92     2272.67    142.32 o 
  -5   1  10       18.09        0.11     35.21 o 
  -4   1  10     1135.39     1124.53     95.25 o 
  -3   1  10     1103.26     1149.40     79.05 o 
  -2   1  10       10.52       25.35     21.41 o 
  -1   1  10      509.86      546.41     45.82 o 
   0   1  10     2833.65     2775.42    187.09 o 
   1   1  10     1114.32     1097.43    105.48 o 
   2   1  10     4960.96     6124.96    520.16 o 
   3   1  10     1857.79     2047.03    227.02 o 
   4   1  10      215.87      284.64     75.56 o 
   5   1  10      357.99      401.46     91.67 o 
   6   1  10      137.67      151.32    117.00 o 
   7   1  10      195.59      180.71     58.80 o 
   8   1  10      603.31      591.06     87.00 o 
   9   1  10        2.10        0.03     57.73 o 
 -10   2  10      160.75      184.48     64.17 o 
  -9   2  10       29.96        0.01     41.33 o 
  -8   2  10      680.18      804.10     69.52 o 
  -7   2  10      558.48      585.61     56.77 o 
  -6   2  10       20.72        8.08     30.95 o 
  -5   2  10       59.94       31.86     29.47 o 
  -4   2  10       37.14       42.97     28.47 o 
  -3   2  10       93.92       42.01     26.90 o 
  -2   2  10      438.54      404.09     34.84 o 
  -1   2  10      121.26       95.97     28.29 o 
   0   2  10      119.25      133.43     29.52 o 
   1   2  10      329.94      296.33     62.99 o 
   2   2  10     5382.42     6790.96    522.62 o 
   3   2  10      666.73     1087.71    195.49 o 
   4   2  10     6565.03     5523.41    596.58 o 
   5   2  10        5.10       19.08     40.03 o 
   6   2  10     2764.05     2136.74    370.39 o 
   7   2  10        1.70       57.11     55.62 o 
   8   2  10       62.01      117.11     64.41 o 
   9   2  10       33.96       80.26     62.83 o 
 -10   3  10      329.72      319.85     70.07 o 
  -9   3  10      131.03       94.76     57.95 o 
  -8   3  10      123.83       94.44     35.68 o 
  -7   3  10       19.24        8.88     29.04 o 
  -6   3  10       22.41        1.56     28.87 o 
  -5   3  10       17.64        0.14     25.28 o 
  -4   3  10      986.62     1301.73     88.69 o 
  -3   3  10     3411.67     3614.81    214.36 o 
  -2   3  10        4.89        7.29     14.91 o 
  -1   3  10      577.96      561.01     45.90 o 
   0   3  10     1481.29     1545.49    109.32 o 
   1   3  10      323.01      314.30     53.74 o 
   2   3  10     1578.74     1757.43    152.23 o 
   3   3  10      409.62      612.69     96.21 o 
   4   3  10       49.49      179.68     63.23 o 
   5   3  10       17.62       50.13     64.43 o 
   6   3  10      657.02      915.24    159.35 o 
   7   3  10      500.88      314.63     60.42 o 
   8   3  10      470.75      486.72     92.13 o 
   9   3  10       34.85       38.11     63.80 o 
 -10   4  10        2.09       79.58     56.91 o 
  -9   4  10       20.61       28.61     53.63 o 
  -8   4  10       41.08       62.73     88.11 o 
  -7   4  10      144.06       94.98     35.23 o 
  -6   4  10        2.84        0.20     26.91 o 
  -5   4  10      253.21      296.51     52.53 o 
  -4   4  10     1309.26     1694.00    108.51 o 
  -3   4  10      269.25      267.53     38.27 o 
  -2   4  10     4608.47     4998.56    379.13 o 
  -1   4  10      197.84      166.15     22.29 o 
   0   4  10     1702.36     1484.89     92.07 o 
   1   4  10     1173.02     1084.81     78.68 o 
   2   4  10      259.64      243.38     67.88 o 
   3   4  10      318.39      316.93     59.37 o 
   4   4  10     1543.69     1921.58    436.96 o 
   5   4  10      554.98      578.15    227.32 o 
   6   4  10       60.37      105.08     52.09 o 
   7   4  10        1.65       27.87     55.66 o 
   8   4  10      280.96      270.76     65.64 o 
   9   4  10       26.75        0.04     63.77 o 
 -10   5  10      306.34      304.29     74.52 o 
  -9   5  10      131.10       77.22     98.16 o 
  -8   5  10       27.57       16.64     49.56 o 
  -7   5  10      442.03      479.18    152.56 o 
  -6   5  10      489.64      511.23     52.33 o 
  -5   5  10      694.54      769.72     73.24 o 
  -4   5  10      153.38      173.47     33.51 o 
  -3   5  10     1008.19      849.10    100.49 o 
  -2   5  10      463.15      413.31     42.94 o 
  -1   5  10        4.38        4.98     15.69 o 
   0   5  10     1802.14     1628.23     88.30 o 
   1   5  10      966.62      856.00     62.08 o 
   2   5  10     3501.56     3647.41    464.04 o 
   3   5  10      649.22      838.41    352.15 o 
   4   5  10       39.38       37.99     54.44 o 
   5   5  10      215.72      194.67     70.74 o 
   6   5  10     1043.49      913.52    342.70 o 
   7   5  10      257.32      290.76     85.72 o 
   8   5  10      603.88      688.75    161.69 o 
 -10   6  10      397.91      516.18     93.95 o 
  -9   6  10      156.42      137.58     61.43 o 
  -8   6  10     1884.07     1683.15    277.80 o 
  -7   6  10      218.81      140.82     58.03 o 
  -6   6  10      981.88     1199.42    101.92 o 
  -5   6  10       32.76       33.69     28.25 o 
  -4   6  10      135.35      118.29     56.94 o 
  -3   6  10       30.72        8.10     30.56 o 
  -2   6  10      323.58      234.02     25.49 o 
  -1   6  10        8.02        9.41     19.24 o 
   0   6  10        5.74        1.83     19.08 o 
   1   6  10      382.54      360.17     78.81 o 
   2   6  10     2996.47     3021.79    169.35 o 
   3   6  10        8.28       38.36     37.79 o 
   4   6  10     4067.68     4637.53   1391.60 o 
   5   6  10      121.31      167.76     85.51 o 
   6   6  10     1222.18     1223.44    466.27 o 
   7   6  10      158.68      218.83     97.39 o 
   8   6  10        6.20       30.71     59.48 o 
 -10   7  10      120.00      160.17     68.17 o 
  -9   7  10       33.82        0.00     60.72 o 
  -8   7  10       41.44       42.79     56.84 o 
  -7   7  10      503.74      434.43    137.63 o 
  -6   7  10     1032.45     1090.54    119.77 o 
  -5   7  10      345.06      248.13     58.49 o 
  -4   7  10      974.19      992.03     85.85 o 
  -3   7  10      644.65      594.37    124.46 o 
  -2   7  10       75.83       34.30     23.87 o 
  -1   7  10     1101.08      953.08    217.75 o 
   0   7  10     4101.30     4288.93    352.21 o 
   1   7  10     2252.77     2581.34    235.52 o 
   2   7  10     2151.55     2499.97    209.48 o 
   3   7  10     1572.01     1957.80    334.53 o 
   4   7  10      113.45      170.43     54.16 o 
   5   7  10      408.87      367.11     64.52 o 
   6   7  10      517.28      720.17    206.31 o 
   7   7  10      305.44      353.20    187.12 o 
   8   7  10      311.76      211.55     83.32 o 
  -9   8  10        4.24        0.01     52.95 o 
  -8   8  10       44.42       18.33     53.87 o 
  -7   8  10        4.23        0.03     49.83 o 
  -6   8  10       29.32       19.87     49.70 o 
  -5   8  10        5.95       20.57     43.30 o 
  -4   8  10     1202.88     1280.23    133.08 o 
  -3   8  10     1485.65     1476.01    211.20 o 
  -2   8  10     4327.82     4206.54    234.61 o 
  -1   8  10      440.06      452.45     48.95 o 
   0   8  10     4261.90     4529.96    347.45 o 
   1   8  10     1073.79     1100.05     67.61 o 
   2   8  10       88.12       86.02     23.76 o 
   3   8  10        9.43        1.35     26.46 o 
   4   8  10        6.94        8.54     27.61 o 
   5   8  10        5.20        8.95     31.44 o 
   6   8  10       44.04        5.16     42.24 o 
   7   8  10       59.60       74.27     55.26 o 
   8   8  10      179.46      217.90     60.42 o 
  -9   9  10       72.12       75.66     65.71 o 
  -8   9  10        0.56        0.00     55.78 o 
  -7   9  10       34.56        0.11     47.78 o 
  -6   9  10      238.78      146.22     61.68 o 
  -5   9  10      311.27      337.88    223.00 o 
  -4   9  10      379.11      384.16     94.83 o 
  -3   9  10     1395.53     1226.96    127.38 o 
  -2   9  10       98.71       89.86     32.03 o 
  -1   9  10      448.91      417.33     35.71 o 
   0   9  10     1787.28     1952.61    104.92 o 
   1   9  10      566.47      685.97     55.52 o 
   2   9  10     1330.78     1358.63    135.93 o 
   3   9  10      134.48      126.67     31.49 o 
   4   9  10       10.14        0.01     26.03 o 
   5   9  10        4.04        0.02     28.83 o 
   6   9  10      372.57      298.46    227.01 o 
   7   9  10       60.43       56.05     55.75 o 
   8   9  10      251.92      302.06    155.35 o 
  -9  10  10       11.82       79.84    107.85 o 
  -8  10  10      415.64      462.68     93.37 o 
  -7  10  10       78.11       13.08     52.80 o 
  -6  10  10      285.60      200.19     79.35 o 
  -5  10  10        4.25        0.02     49.82 o 
  -4  10  10       88.06       33.16     53.68 o 
  -3  10  10       63.41       18.96     35.02 o 
  -2  10  10      529.87      456.28     53.03 o 
  -1  10  10      315.69      201.93     45.99 o 
   0  10  10      268.47      276.92     29.59 o 
   1  10  10     1097.20     1213.97    137.73 o 
   2  10  10     1127.10     1294.00    154.82 o 
   3  10  10       16.74        7.55     27.74 o 
   4  10  10      582.25      755.75    138.62 o 
   5  10  10       31.83       96.38     37.69 o 
   6  10  10      500.84      596.52    185.51 o 
   7  10  10      147.08      139.83     59.58 o 
  -8  11  10       34.01        0.01     60.03 o 
  -7  11  10      214.10      117.21     64.38 o 
  -6  11  10       18.14        0.02     51.90 o 
  -5  11  10        9.65        0.08     51.11 o 
  -4  11  10      340.99      362.37     72.48 o 
  -3  11  10      157.78      105.30     37.88 o 
  -2  11  10      422.53      437.52     55.51 o 
  -1  11  10       48.11       14.65     23.81 o 
   0  11  10       32.35        4.24     24.34 o 
   1  11  10      135.52       97.57     40.57 o 
   2  11  10      102.14      162.54     45.62 o 
   3  11  10      308.64      348.44     56.67 o 
   4  11  10       50.65       56.39     35.94 o 
   5  11  10      204.33      225.55     87.86 o 
   6  11  10      148.59      169.69     57.91 o 
   7  11  10       55.74       90.93     59.56 o 
  -8  12  10        5.24        0.13     53.94 o 
  -7  12  10        2.33        0.01     56.98 o 
  -6  12  10        6.60        0.18     49.88 o 
  -5  12  10       30.65        2.83     55.26 o 
  -4  12  10     1168.51     1265.40    137.62 o 
  -3  12  10        6.63        0.04     32.07 o 
  -2  12  10      838.32      895.98    107.40 o 
  -1  12  10       28.30       24.08     25.10 o 
   0  12  10      141.19      172.19     31.23 o 
   1  12  10       78.08       97.92     35.97 o 
   2  12  10      294.11      307.15     40.35 o 
   3  12  10      220.63      173.34     57.87 o 
   4  12  10      379.89      438.98    137.66 o 
   5  12  10       99.10       82.47     40.32 o 
   6  12  10       14.78        0.04     39.03 o 
  -7  13  10       56.62       22.32     61.44 o 
  -6  13  10      236.00      116.42     69.27 o 
  -5  13  10       95.55       86.58    111.83 o 
  -4  13  10      106.51       65.79     58.02 o 
  -3  13  10      660.39      818.64     79.41 o 
  -2  13  10       43.85       10.48     33.68 o 
  -1  13  10      350.59      417.53     43.89 o 
   0  13  10      398.42      408.25     51.60 o 
   1  13  10      330.60      413.55     62.85 o 
   2  13  10      931.42     1227.27    233.34 o 
   3  13  10       21.88        0.02     31.23 o 
   4  13  10       30.24       69.21     37.65 o 
   5  13  10        0.66       16.91     39.89 o 
   6  13  10       59.51       68.47     43.31 o 
  -7  14  10       10.32        0.01     62.53 o 
  -6  14  10      198.28      148.15     64.40 o 
  -5  14  10       13.43        9.20     49.52 o 
  -4  14  10       14.69       17.53     49.13 o 
  -3  14  10      197.17      125.80     41.59 o 
  -2  14  10        0.52        0.00     31.79 o 
  -1  14  10       27.64        5.54     32.01 o 
   0  14  10       42.35        9.86     32.39 o 
   1  14  10      261.05      331.35     64.60 o 
   2  14  10      345.33      402.18    104.75 o 
   3  14  10       17.67       13.35     47.74 o 
   4  14  10     1270.10     1511.66    333.50 o 
   5  14  10        0.74        0.34     37.82 o 
  -6  15  10      192.23      194.23     70.50 o 
  -5  15  10      320.85      248.53     73.21 o 
  -4  15  10      437.80      535.56     91.83 o 
  -3  15  10      290.70      364.94     56.97 o 
  -2  15  10       19.28        8.37     34.48 o 
  -1  15  10        1.07        0.03     31.78 o 
   0  15  10      406.48      492.71     68.23 o 
   1  15  10      238.10      239.50     71.72 o 
   2  15  10      366.87      575.65     98.45 o 
   3  15  10      390.05      502.12     79.42 o 
   4  15  10       25.48       38.05     53.44 o 
   5  15  10      264.38      334.65     73.36 o 
  -5  16  10        3.04       26.79     58.22 o 
  -4  16  10     1024.12     1374.72    266.70 o 
  -3  16  10        3.71       39.93     38.77 o 
  -2  16  10      885.41     1313.97    132.07 o 
  -1  16  10       89.09      103.03     64.48 o 
   0  16  10      712.98      889.93     97.98 o 
   1  16  10        6.78        0.01     42.33 o 
   2  16  10       38.84       23.85     43.97 o 
   3  16  10       58.36       57.96     52.53 o 
   4  16  10       15.82       11.10     47.81 o 
  -4  17  10      147.41      177.60     71.24 o 
  -3  17  10      418.06      527.75     76.13 o 
  -2  17  10       32.21       44.00     57.24 o 
  -1  17  10      297.56      397.46     85.68 o 
   0  17  10      230.02      339.84     61.60 o 
   1  17  10       59.58       83.30     48.61 o 
   2  17  10      186.01      282.86     63.08 o 
   3  17  10       67.13       32.82     48.91 o 
  -3  18  10        9.15        0.00     51.33 o 
  -2  18  10       79.23      111.25     64.78 o 
  -1  18  10       59.51       87.49     57.39 o 
   0  18  10       16.56       24.47     42.03 o 
   1  18  10       47.17       53.53     47.21 o 
  -9   0  11       20.57        0.03     44.44 o 
  -7   0  11      802.95      826.24     99.53 o 
  -5   0  11     2647.79     3318.68    278.98 o 
  -3   0  11     3410.81     3869.37    320.41 o 
  -1   0  11     1572.63     1852.36    161.68 o 
   3   0  11      413.95      342.49     96.46 o 
   5   0  11        0.35        0.15     63.37 o 
   7   0  11      817.26     1065.91    161.17 o 
 -10   1  11       29.68        0.15     50.89 o 
  -9   1  11      513.58      435.38     62.44 o 
  -8   1  11      584.89      550.06     61.63 o 
  -7   1  11      830.76      869.87     72.75 o 
  -6   1  11     1693.93     1801.38    121.77 o 
  -5   1  11      228.58      200.70     60.08 o 
  -4   1  11       29.05        3.27     30.77 o 
  -3   1  11      117.12       86.27     30.22 o 
  -2   1  11      819.67      761.83     60.08 o 
  -1   1  11      847.52      961.81     78.90 o 
   0   1  11      305.52      187.41     49.63 o 
   1   1  11       84.93       24.19     47.24 o 
   2   1  11      366.36      295.99     62.90 o 
   3   1  11       10.32       26.46     83.98 o 
   4   1  11      298.96      365.10     67.83 o 
   5   1  11       34.99        0.01     43.53 o 
   6   1  11      386.85      372.20    121.74 o 
   7   1  11      616.31      561.43    244.52 o 
   8   1  11       94.97       61.04     63.54 o 
 -10   2  11      107.04       68.07     62.96 o 
  -9   2  11      737.95      766.66     83.83 o 
  -8   2  11       88.33       38.86     35.73 o 
  -7   2  11     1168.88     1278.48     92.26 o 
  -6   2  11       26.11       30.93     33.88 o 
  -5   2  11      430.21      502.46     89.71 o 
  -4   2  11       48.05        3.30     30.05 o 
  -3   2  11      174.14      227.23     35.10 o 
  -2   2  11       28.63       11.81     24.42 o 
  -1   2  11       19.47       11.93     26.70 o 
   0   2  11      177.87      123.75     34.37 o 
   1   2  11     1376.34     1251.86    118.34 o 
   2   2  11      384.91      335.03     62.91 o 
   3   2  11     5377.15     6304.86    488.30 o 
   4   2  11        0.40       53.77     68.74 o 
   5   2  11      450.34      454.72    135.13 o 
   6   2  11        0.96       78.98     98.56 o 
   7   2  11       14.52       63.94     50.89 o 
   8   2  11        0.92       21.56     59.80 o 
 -10   3  11      143.77      125.70     63.99 o 
  -9   3  11       15.56       15.98     51.97 o 
  -8   3  11      210.11      168.61     41.91 o 
  -7   3  11      172.76      160.95     40.39 o 
  -6   3  11      310.72      242.35     51.28 o 
  -5   3  11      324.48      254.04     47.35 o 
  -4   3  11       48.45       13.54     29.09 o 
  -3   3  11       85.89        8.85     26.82 o 
  -2   3  11      738.88      663.81     74.86 o 
  -1   3  11     1142.85     1023.48    136.10 o 
   0   3  11       69.43       13.37     26.44 o 
   1   3  11      110.26       51.17     47.88 o 
   2   3  11      314.69      342.91     64.37 o 
   3   3  11      531.54      971.99    229.03 o 
   4   3  11      574.58      571.29    137.05 o 
   5   3  11     1242.68     1345.03    204.19 o 
   6   3  11      422.65      551.07     81.09 o 
   7   3  11      816.50      907.99    163.79 o 
   8   3  11       94.17      133.68     65.59 o 
 -10   4  11       44.06       33.87     59.24 o 
  -9   4  11      132.92      152.35     59.03 o 
  -8   4  11        3.27        0.02     38.61 o 
  -7   4  11       16.53        0.24     33.62 o 
  -6   4  11      480.91      502.45     70.77 o 
  -5   4  11       12.34        0.22     29.70 o 
  -4   4  11      618.66      648.07     85.41 o 
  -3   4  11     3669.00     4045.00    269.22 o 
  -2   4  11       51.63       31.73     30.36 o 
  -1   4  11     1281.57     1302.03     73.18 o 
   0   4  11       46.45        2.37     23.50 o 
   1   4  11       24.39        0.01     32.30 o 
   2   4  11       16.08        3.43     46.44 o 
   3   4  11     1140.77     1247.39    305.61 o 
   4   4  11      404.98      603.83    194.57 o 
   5   4  11        6.60       30.80     53.23 o 
   6   4  11       24.54       72.69     47.10 o 
   7   4  11      834.71      974.34    181.63 o 
   8   4  11        2.15       45.16     62.58 o 
 -10   5  11       15.67       52.89     64.08 o 
  -9   5  11        0.60        0.07     47.67 o 
  -8   5  11      118.10      131.34    150.89 o 
  -7   5  11      322.12      303.13     52.61 o 
  -6   5  11      233.55      214.20     40.04 o 
  -5   5  11      580.32      602.31     74.66 o 
  -4   5  11      351.00      317.19     58.86 o 
  -3   5  11      468.48      386.26     66.57 o 
  -2   5  11      758.82      586.46     60.16 o 
  -1   5  11      892.19      775.48     56.94 o 
   0   5  11       15.48        0.01     18.34 o 
   1   5  11     1311.77     1273.42    139.15 o 
   2   5  11      691.11      795.70    145.74 o 
   3   5  11       12.56       52.74     62.49 o 
   4   5  11      938.02      969.77    477.24 o 
   5   5  11     1403.20     1460.14    286.00 o 
   6   5  11        7.71       12.28     52.47 o 
   7   5  11      598.20      813.77    167.52 o 
   8   5  11      257.30      278.27    107.08 o 
  -9   6  11      752.22      814.31    113.62 o 
  -8   6  11      338.46      271.88     70.47 o 
  -7   6  11      395.86      380.19     58.08 o 
  -6   6  11        1.02       12.97     34.47 o 
  -5   6  11       47.11        3.78     44.57 o 
  -4   6  11      252.57      323.50     70.57 o 
  -3   6  11       43.82        0.00     40.31 o 
  -2   6  11        1.14        0.01     53.25 o 
  -1   6  11       10.15        0.01     21.85 o 
   0   6  11       36.59        4.24     20.31 o 
   1   6  11     3405.88     3419.89    175.48 o 
   2   6  11      122.96       92.85     42.49 o 
   3   6  11     5354.39     6560.20   1049.37 o 
   4   6  11      452.65      773.54    266.79 o 
   5   6  11     1033.42     1175.29    246.42 o 
   6   6  11      129.89      220.38    131.22 o 
   7   6  11       23.30       78.81     59.63 o 
   8   6  11       29.33       21.71     58.44 o 
  -9   7  11       50.03       40.89     56.33 o 
  -8   7  11      292.07      372.72     75.77 o 
  -7   7  11      673.03      801.06    109.20 o 
  -6   7  11      454.98      434.49     73.40 o 
  -5   7  11      857.73      662.17    104.37 o 
  -4   7  11     1311.20     1258.17    198.83 o 
  -3   7  11        3.38       28.79     40.53 o 
  -2   7  11       46.26       17.32     23.97 o 
  -1   7  11      696.94      640.25     45.20 o 
   0   7  11     1651.11     1452.75     80.85 o 
   1   7  11     1158.36     1233.83     72.37 o 
   2   7  11     2058.62     2536.53    290.80 o 
   3   7  11      154.28      270.17     60.10 o 
   4   7  11      327.80      396.76    106.22 o 
   5   7  11      996.50     1297.51    436.88 o 
   6   7  11      610.34      546.10    321.18 o 
   7   7  11      468.87      570.89     84.09 o 
   8   7  11        4.32        9.81     72.46 o 
  -9   8  11       22.35       28.94     62.44 o 
  -8   8  11       68.35       48.39     61.83 o 
  -7   8  11      169.94      148.02     66.01 o 
  -6   8  11        2.52        0.33     54.10 o 
  -5   8  11     1316.68     1488.05    152.58 o 
  -4   8  11      410.75      396.18     86.30 o 
  -3   8  11     3095.50     3050.78    266.22 o 
  -2   8  11        0.61        0.01     23.93 o 
  -1   8  11      118.81      116.85     23.96 o 
   0   8  11       15.33       28.65     21.03 o 
   1   8  11        0.21        8.12     22.53 o 
   2   8  11      258.23      214.25     34.80 o 
   3   8  11        3.98        0.02     27.60 o 
   4   8  11      316.13      261.75     67.24 o 
   5   8  11       81.29      141.76     45.87 o 
   6   8  11       92.71       84.44     45.55 o 
   7   8  11      343.80      533.09    317.90 o 
  -9   9  11      130.50      133.93     72.78 o 
  -8   9  11      362.62      421.28    120.02 o 
  -7   9  11      456.09      288.09     72.51 o 
  -6   9  11       43.88        0.83     51.36 o 
  -5   9  11      230.67      204.44     62.68 o 
  -4   9  11      338.91      438.04     77.47 o 
  -3   9  11      144.81      216.83     96.46 o 
  -2   9  11      617.73      586.28     60.55 o 
  -1   9  11     1182.23     1121.95     67.44 o 
   0   9  11       33.40       60.71     23.68 o 
   1   9  11     2415.91     2575.69    216.25 o 
   2   9  11       98.76       90.98     32.45 o 
   3   9  11        0.41        0.26     26.58 o 
   4   9  11        2.71        0.00     29.32 o 
   5   9  11      512.17      512.57    118.37 o 
   6   9  11       69.17       73.56     51.33 o 
   7   9  11      167.59      367.68    136.93 o 
  -8  10  11       63.28        0.05     62.72 o 
  -7  10  11       94.22       21.34     57.93 o 
  -6  10  11       73.72       58.08     59.94 o 
  -5  10  11        0.07        0.20     48.92 o 
  -4  10  11        5.58       19.93     46.47 o 
  -3  10  11        1.61        0.04     43.28 o 
  -2  10  11        0.44        0.01     29.97 o 
  -1  10  11      257.06      226.85     41.86 o 
   0  10  11      453.15      491.21     61.09 o 
   1  10  11      834.22     1049.76     73.82 o 
   2  10  11      804.93      897.55     85.15 o 
   3  10  11      505.62      557.79     93.07 o 
   4  10  11        0.74        0.14     31.00 o 
   5  10  11      375.98      424.74    144.31 o 
   6  10  11       25.64       39.41     49.68 o 
   7  10  11        1.00       55.34     66.10 o 
  -8  11  11      214.70      163.32     77.04 o 
  -7  11  11       79.34        0.02     57.98 o 
  -6  11  11       56.32        0.19     53.36 o 
  -5  11  11       69.77       23.64     57.99 o 
  -4  11  11      122.16      155.92    137.88 o 
  -3  11  11       75.59       31.30     50.27 o 
  -2  11  11      802.38      771.08     88.57 o 
  -1  11  11      772.96      881.46    105.66 o 
   0  11  11       20.99        9.29     25.30 o 
   1  11  11       69.49       36.14     28.19 o 
   2  11  11       42.02       67.29     32.04 o 
   3  11  11       89.28       40.93     33.16 o 
   4  11  11      389.27      442.29    156.24 o 
   5  11  11      645.38      822.54    212.51 o 
   6  11  11        4.18        0.00     40.51 o 
  -7  12  11      197.29       47.44     60.22 o 
  -6  12  11        4.37        0.07     53.04 o 
  -5  12  11      364.07      342.07     79.79 o 
  -4  12  11        6.61       21.70     51.98 o 
  -3  12  11      444.44      440.00     81.60 o 
  -2  12  11       69.23       35.98     35.71 o 
  -1  12  11      308.68      351.14     49.35 o 
   0  12  11      180.59      174.56     40.18 o 
   1  12  11      122.03      164.09     41.86 o 
   2  12  11       11.31        1.68     28.85 o 
   3  12  11        0.66        1.25     32.65 o 
   4  12  11       19.48       29.92     36.42 o 
   5  12  11       28.75       13.04     39.85 o 
   6  12  11       61.71       63.26     43.82 o 
  -7  13  11      230.63      146.61     74.47 o 
  -6  13  11      275.78      241.30     76.62 o 
  -5  13  11      171.39      137.42     66.33 o 
  -4  13  11       13.21        0.08     52.69 o 
  -3  13  11       55.77       39.66     52.20 o 
  -2  13  11        2.81        0.01     31.03 o 
  -1  13  11      162.28      187.50     41.09 o 
   0  13  11      412.93      467.64     55.65 o 
   1  13  11      798.10     1040.68     89.07 o 
   2  13  11        9.79       25.41     42.59 o 
   3  13  11       54.97        0.03     35.47 o 
   4  13  11       61.08        2.56     40.30 o 
   5  13  11      266.12      364.20     55.71 o 
  -6  14  11        0.87        0.09     57.67 o 
  -5  14  11        6.09        1.14     50.78 o 
  -4  14  11        4.91       46.75     59.15 o 
  -3  14  11        2.18        0.01     43.99 o 
  -2  14  11       14.82        3.45     33.10 o 
  -1  14  11      283.11      333.69     63.36 o 
   0  14  11      137.65      242.21     45.84 o 
   1  14  11      660.25      921.96    100.36 o 
   2  14  11      108.88      125.80     55.98 o 
   3  14  11      596.99     1002.66    266.35 o 
   4  14  11        3.01       32.47     47.76 o 
   5  14  11      387.78      649.25    178.93 o 
  -6  15  11       69.25       56.05     65.59 o 
  -5  15  11       78.75       53.07     59.58 o 
  -4  15  11      262.05      330.08     75.24 o 
  -3  15  11       13.28        8.80     54.66 o 
  -2  15  11      199.33      282.19     51.40 o 
  -1  15  11      230.47      247.01     61.90 o 
   0  15  11      316.26      328.12     59.55 o 
   1  15  11      227.56      333.60     83.23 o 
   2  15  11      331.39      402.57     98.83 o 
   3  15  11        0.83       42.29     48.26 o 
   4  15  11      163.08      246.02     64.39 o 
  -5  16  11      405.58      397.98     86.38 o 
  -4  16  11        5.87       97.69     66.80 o 
  -3  16  11      558.61      645.47    106.63 o 
  -2  16  11        5.52       41.34     60.83 o 
  -1  16  11      828.80     1263.59    171.58 o 
   0  16  11       63.03       19.09     44.33 o 
   1  16  11        1.08        0.01     42.33 o 
   2  16  11       30.75       22.92     40.69 o 
   3  16  11       63.43       55.93     53.49 o 
  -2  17  11      176.57      272.71     81.40 o 
  -1  17  11      273.85      403.48     92.18 o 
   0  17  11      134.88       55.77     62.41 o 
   1  17  11       85.42       92.05     47.81 o 
   2  17  11        1.83        0.01     43.10 o 
 -10   0  12        3.47        0.13     52.92 o 
  -8   0  12      539.02      595.49    189.20 o 
  -6   0  12     3571.37     4154.17    391.49 o 
  -4   0  12     1868.91     2631.99    227.18 o 
  -2   0  12      481.20      833.78    168.73 o 
   0   0  12      258.59      118.25     70.09 o 
   2   0  12        5.50        0.04     71.65 o 
   4   0  12       33.69        0.01     76.82 o 
   6   0  12      592.68      818.47    140.48 o 
   8   0  12      706.34      314.69     89.15 o 
 -10   1  12      176.17       68.61     56.90 o 
  -9   1  12      202.98      170.74     42.98 o 
  -8   1  12      831.86      796.19     72.48 o 
  -7   1  12     1129.06     1230.86     94.16 o 
  -6   1  12      354.18      382.27     81.92 o 
  -5   1  12      871.31     1054.00     86.01 o 
  -4   1  12      356.15      389.63     48.08 o 
  -3   1  12     1149.94      944.46     73.98 o 
  -2   1  12     3541.77     4233.61    249.62 o 
  -1   1  12      514.87      573.93     61.47 o 
   0   1  12      123.87       72.71     46.92 o 
   1   1  12      162.45      122.35     58.45 o 
   2   1  12      310.84      367.15    127.21 o 
   3   1  12      507.53      569.10     82.18 o 
   4   1  12      438.44      477.76     86.36 o 
   5   1  12       33.77        0.00     59.47 o 
   6   1  12      435.46      438.64     80.05 o 
   7   1  12       65.70        6.83     59.93 o 
   8   1  12       93.55      188.54     67.57 o 
  -9   2  12      168.41      102.42     44.69 o 
  -8   2  12      172.60      141.69     42.39 o 
  -7   2  12       99.38       50.50     37.57 o 
  -6   2  12        7.63        0.18     34.18 o 
  -5   2  12       25.64        0.02     34.59 o 
  -4   2  12        8.63        0.28     28.58 o 
  -3   2  12       51.76       31.28     30.16 o 
  -2   2  12      485.61      592.20     53.39 o 
  -1   2  12        2.52        0.02     38.07 o 
   0   2  12      720.31      643.97     64.24 o 
   1   2  12      308.42      278.90     63.71 o 
   2   2  12     1537.40     1424.69    135.35 o 
   3   2  12      100.27       98.38     59.32 o 
   4   2  12       19.47        5.51     58.78 o 
   5   2  12      289.08      167.32     64.10 o 
   6   2  12        7.03       11.31     64.26 o 
   7   2  12      195.64      151.62     66.67 o 
   8   2  12      101.82       65.37     62.37 o 
  -9   3  12       41.23       10.14     56.20 o 
  -8   3  12      324.00      204.42     49.90 o 
  -7   3  12      287.80      246.90     53.82 o 
  -6   3  12       31.57        8.56     32.31 o 
  -5   3  12        1.72        0.29     29.20 o 
  -4   3  12      309.72      355.87     49.03 o 
  -3   3  12      103.65      101.75     31.98 o 
  -2   3  12     2208.15     2140.94    150.56 o 
  -1   3  12      877.14      769.52     71.78 o 
   0   3  12       54.40       10.07     31.72 o 
   1   3  12        2.61        0.01     65.22 o 
   2   3  12      225.33      196.62    101.07 o 
   3   3  12      238.15      230.31     62.63 o 
   4   3  12     1283.33     1255.94    301.01 o 
   5   3  12       49.55       34.52     58.30 o 
   6   3  12      595.22      631.10    226.03 o 
   7   3  12      153.06      162.34     85.95 o 
   8   3  12       10.74       10.02     60.81 o 
  -9   4  12       26.38        0.03     55.60 o 
  -8   4  12      138.25       97.63     46.29 o 
  -7   4  12       48.64        3.98     35.80 o 
  -6   4  12     1114.67     1242.85     90.93 o 
  -5   4  12      280.62      218.71     58.80 o 
  -4   4  12       26.00        0.18     37.93 o 
  -3   4  12      273.82      276.74     47.63 o 
  -2   4  12       14.58       28.03     32.76 o 
  -1   4  12        3.58        0.03     58.72 o 
   0   4  12       91.59        7.16     32.49 o 
   1   4  12        1.98        0.08     67.14 o 
   2   4  12      426.12      230.63     62.26 o 
   3   4  12        0.08       67.25     81.69 o 
   4   4  12      173.40      185.08    129.37 o 
   5   4  12       53.66        0.12     49.44 o 
   6   4  12     1291.94     1165.95    120.85 o 
   7   4  12       12.15       60.51     59.88 o 
   8   4  12      710.96      543.96     87.50 o 
  -9   5  12       26.75       44.18     58.03 o 
  -8   5  12      488.60      459.26     79.85 o 
  -7   5  12      228.23      224.21     49.77 o 
  -6   5  12      101.14       33.20     43.06 o 
  -5   5  12       16.47        3.85     31.80 o 
  -4   5  12       55.27       20.87     37.25 o 
  -3   5  12      111.56       54.70     36.98 o 
  -2   5  12       32.61       16.69     31.91 o 
  -1   5  12       71.92       14.55     24.61 o 
   0   5  12      381.92      367.86     41.49 o 
   1   5  12      548.76      452.47     45.25 o 
   2   5  12      174.37      158.56     83.69 o 
   3   5  12     1398.91     1814.26    473.20 o 
   4   5  12     1369.35     1537.66    731.55 o 
   5   5  12       98.25       91.89     56.68 o 
   6   5  12      285.40      489.48    245.90 o 
   7   5  12      497.05      346.63     71.77 o 
  -9   6  12       11.42       48.61     61.07 o 
  -8   6  12      342.69      352.13    118.46 o 
  -7   6  12       95.74       88.20     44.93 o 
  -6   6  12      127.82       78.72     43.92 o 
  -5   6  12       36.01       14.52     46.34 o 
  -4   6  12      258.47      157.87     58.78 o 
  -3   6  12        1.58        0.04     69.65 o 
  -2   6  12      725.99      715.35     68.70 o 
  -1   6  12       33.09        3.11     24.54 o 
   0   6  12      757.39      898.04     69.79 o 
   1   6  12      148.12      102.24     26.56 o 
   2   6  12     2192.78     2929.98    271.17 o 
   3   6  12       88.46      211.04     70.18 o 
   4   6  12     1603.36     1761.85    837.98 o 
   5   6  12       24.36       24.90     53.04 o 
   6   6  12       12.86       22.61     56.48 o 
   7   6  12        1.42       16.96     56.33 o 
  -9   7  12       80.22       79.37     65.66 o 
  -8   7  12      470.92      510.95     91.36 o 
  -7   7  12      689.66      884.76    115.19 o 
  -6   7  12       18.92       46.46     52.52 o 
  -5   7  12      322.17      278.41     69.54 o 
  -4   7  12       32.28       26.18     49.19 o 
  -3   7  12      157.68       60.98     54.22 o 
  -2   7  12       35.02        5.08     32.45 o 
  -1   7  12      824.14      631.25     61.21 o 
   0   7  12      233.68      173.81     27.51 o 
   1   7  12        9.25        0.84     22.38 o 
   2   7  12      194.95      193.47     37.92 o 
   3   7  12      222.80      190.02     62.37 o 
   4   7  12      190.87      346.48     72.80 o 
   5   7  12      267.30      375.68    229.43 o 
   6   7  12      336.24      257.32     63.97 o 
   7   7  12        6.62       12.77     62.54 o 
  -8   8  12      285.59      292.65    118.47 o 
  -7   8  12       12.80      105.55     80.44 o 
  -6   8  12     2388.31     2248.29    221.99 o 
  -5   8  12        0.23       19.91     54.47 o 
  -4   8  12     2343.10     2840.93    764.22 o 
  -3   8  12       63.87       91.85     59.69 o 
  -2   8  12     1844.31     1797.92    130.16 o 
  -1   8  12       26.88        6.11     26.22 o 
   0   8  12      226.81      230.84     30.67 o 
   1   8  12       51.53        6.39     24.65 o 
   2   8  12      179.94      152.46     36.66 o 
   3   8  12      105.69       30.84     32.90 o 
   4   8  12       32.79        0.05     40.91 o 
   5   8  12       29.73       31.12     46.75 o 
   6   8  12      235.59      281.92     56.81 o 
   7   8  12       31.51       42.24     50.47 o 
  -8   9  12      273.50      206.58     69.51 o 
  -7   9  12      552.36      488.55    113.03 o 
  -6   9  12      499.41      460.16     82.27 o 
  -5   9  12      141.17      108.49     57.04 o 
  -4   9  12      216.27      274.30     68.34 o 
  -3   9  12      729.85      608.03     87.50 o 
  -2   9  12       85.05       36.86     48.60 o 
  -1   9  12      990.44      901.45     83.96 o 
   0   9  12      537.15      600.23     46.81 o 
   1   9  12        0.49        6.73     23.74 o 
   2   9  12       39.95        4.35     28.96 o 
   3   9  12       42.45        5.56     29.92 o 
   4   9  12      105.25      150.87     37.38 o 
   5   9  12       90.07       75.83     45.13 o 
   6   9  12        1.12        0.22     46.39 o 
  -8  10  12       11.27       28.49     58.65 o 
  -7  10  12      152.93       96.08     66.65 o 
  -6  10  12       45.94        0.00     58.36 o 
  -5  10  12        0.58        0.01     53.46 o 
  -4  10  12      400.89      358.69     69.32 o 
  -3  10  12       73.47       16.18     51.65 o 
  -2  10  12      192.92      186.74     72.87 o 
  -1  10  12       76.01       82.47     40.56 o 
   0  10  12     2743.37     3219.01    183.31 o 
   1  10  12      119.81      179.58     35.47 o 
   2  10  12      209.32      289.66     41.47 o 
   3  10  12        6.27        5.03     31.29 o 
   4  10  12       24.95       28.98     35.31 o 
   5  10  12       39.64       33.58     41.98 o 
   6  10  12        6.38        7.27     53.98 o 
  -7  11  12        8.41        0.01     60.48 o 
  -6  11  12        0.66        0.01     58.66 o 
  -5  11  12      181.70      173.56     69.18 o 
  -4  11  12      229.99      269.31     70.29 o 
  -3  11  12       19.43        7.45     45.49 o 
  -2  11  12      259.15      318.33    106.51 o 
  -1  11  12      278.01      244.41     48.62 o 
   0  11  12       22.27       15.78     30.87 o 
   1  11  12      234.80      261.00     39.62 o 
   2  11  12       55.20       18.24     31.31 o 
   3  11  12      104.99      161.75     52.38 o 
   4  11  12      692.72      894.74    184.71 o 
   5  11  12       29.86       14.38     40.05 o 
   6  11  12      108.76       87.27     47.86 o 
  -7  12  12        0.82        2.31     64.05 o 
  -6  12  12      706.42      661.29    106.90 o 
  -5  12  12       84.18       15.66     62.22 o 
  -4  12  12      940.33     1058.20    174.81 o 
  -3  12  12       53.08       43.37     54.69 o 
  -2  12  12       35.97        0.01     41.82 o 
  -1  12  12        0.87        0.01     31.74 o 
   0  12  12      117.50      130.37     50.62 o 
   1  12  12       33.81       44.02     35.29 o 
   2  12  12        7.02        7.49     37.62 o 
   3  12  12       18.25       15.23     35.95 o 
   4  12  12      120.56      129.48     71.52 o 
   5  12  12       26.06       25.67     42.57 o 
  -6  13  12      163.73      160.54     66.44 o 
  -5  13  12      380.12      342.82     80.49 o 
  -4  13  12      210.55      225.31     67.17 o 
  -3  13  12        1.70        0.01     44.86 o 
  -2  13  12       41.19       21.40     47.98 o 
  -1  13  12      217.12      210.89     44.01 o 
   0  13  12        9.68       46.51     45.13 o 
   1  13  12       64.12      117.14     41.14 o 
   2  13  12        9.30        6.62     43.14 o 
   3  13  12       62.24       42.64     48.26 o 
   4  13  12      173.63      190.51     62.33 o 
   5  13  12      226.78      285.53     85.27 o 
  -6  14  12        7.22        0.00     58.93 o 
  -5  14  12        1.39        0.09     49.95 o 
  -4  14  12       14.64        1.30     58.20 o 
  -3  14  12        0.31        0.02     50.97 o 
  -2  14  12       65.92       42.54     53.18 o 
  -1  14  12       30.56       40.62     50.31 o 
   0  14  12      709.97     1249.44    249.30 o 
   1  14  12      134.58      224.84     56.50 o 
   2  14  12      536.83      859.54    149.54 o 
   3  14  12       28.44       57.91     51.66 o 
   4  14  12      263.08      344.13     73.77 o 
  -5  15  12       88.89       81.26     63.67 o 
  -4  15  12      110.64       56.04     63.63 o 
  -3  15  12      131.24      210.23    117.00 o 
  -2  15  12      142.06      274.35    124.90 o 
  -1  15  12      399.09      693.33    246.32 o 
   0  15  12      161.36      194.92     76.74 o 
   1  15  12      253.89      405.29     69.95 o 
   2  15  12        6.07        6.72     43.25 o 
   3  15  12      232.47      460.50    197.62 o 
  -3  16  12       12.50        5.43     59.33 o 
  -2  16  12      302.54      554.15    143.29 o 
  -1  16  12        0.99        0.00     56.65 o 
   0  16  12        9.26        0.00     54.95 o 
   1  16  12      112.08       93.26     51.73 o 
   2  16  12       35.11       18.71     45.71 o 
  -1  17  12       80.39       94.06     69.21 o 
  -9   0  13      668.31      603.70    211.13 o 
  -7   0  13     4442.14     5490.93    637.28 o 
  -5   0  13     4137.18     5252.97    437.11 o 
  -3   0  13      977.05     1572.00    205.56 o 
  -1   0  13      124.81       53.76     79.11 o 
   1   0  13       74.06        0.01     76.67 o 
   3   0  13      149.16       46.47     83.98 o 
   5   0  13      396.52      434.89    117.59 o 
   7   0  13      228.79      277.55    106.51 o 
  -9   1  13      475.65      469.66    100.99 o 
  -8   1  13      535.47      573.31    117.10 o 
  -7   1  13      388.18      516.28    126.13 o 
  -6   1  13      650.48      747.51     92.34 o 
  -5   1  13      407.49      441.70     59.00 o 
  -4   1  13     1281.62     1341.62     98.05 o 
  -3   1  13     3178.65     3599.50    215.57 o 
  -2   1  13      407.54      614.53     57.10 o 
  -1   1  13      121.82       59.47     35.32 o 
   0   1  13       71.11       24.52     46.78 o 
   1   1  13       76.80       83.03     78.02 o 
   2   1  13      194.41      143.75     62.33 o 
   3   1  13      290.55      211.40     68.39 o 
   4   1  13        3.65        0.01     72.90 o 
   5   1  13        4.76        0.01     63.82 o 
   6   1  13       92.34       53.25     55.49 o 
   7   1  13      117.68       59.07     57.38 o 
  -9   2  13       75.98       56.62     46.06 o 
  -8   2  13       21.26        4.96     37.85 o 
  -7   2  13      424.61      502.55    103.94 o 
  -6   2  13        4.81        0.03     33.86 o 
  -5   2  13        0.21        0.06     34.29 o 
  -4   2  13       55.81        8.74     34.04 o 
  -3   2  13     1184.65     1296.70    104.49 o 
  -2   2  13      102.95       71.94     38.57 o 
  -1   2  13      928.26      948.21    104.06 o 
   0   2  13      418.18      462.73     70.73 o 
   1   2  13     1870.21     1981.90    175.66 o 
   2   2  13        1.05       10.89     62.11 o 
   3   2  13       45.69        0.01     58.19 o 
   4   2  13       24.19        0.03     57.28 o 
   5   2  13       46.12        0.08    105.99 o 
   6   2  13       53.35        0.02     63.88 o 
   7   2  13       31.50        0.08     65.68 o 
  -9   3  13      560.54      500.48    215.51 o 
  -8   3  13      249.25      140.43     46.19 o 
  -7   3  13        0.36        0.03     37.17 o 
  -6   3  13        6.25        0.05     36.48 o 
  -5   3  13      154.68      121.57     39.73 o 
  -4   3  13      433.62      425.06     52.41 o 
  -3   3  13      767.61      785.56     66.34 o 
  -2   3  13      647.66      563.88     62.89 o 
  -1   3  13      536.67      510.11     71.79 o 
   0   3  13      111.48       34.41     37.29 o 
   1   3  13      362.53      326.36     65.07 o 
   2   3  13      681.04      681.23    121.81 o 
   3   3  13      270.47      320.20    138.62 o 
   4   3  13       69.07        0.06     53.02 o 
   5   3  13       42.11        0.07     61.76 o 
   6   3  13       91.07       55.09     69.47 o 
   7   3  13       45.63       85.00    104.80 o 
  -9   4  13      696.55      643.47    193.81 o 
  -8   4  13       11.37       45.20     46.47 o 
  -7   4  13     1561.23     1581.82    150.22 o 
  -6   4  13       42.28       47.23     40.29 o 
  -5   4  13      635.19      855.13     75.22 o 
  -4   4  13       76.46       19.54     33.28 o 
  -3   4  13        9.39        0.16     49.99 o 
  -2   4  13       70.22       20.03     37.12 o 
  -1   4  13      276.40      234.98     45.09 o 
   0   4  13        0.60        0.06     28.21 o 
   1   4  13       26.41        0.10     50.09 o 
   2   4  13       47.13        9.67     53.67 o 
   3   4  13      205.93      257.51    200.19 o 
   4   4  13      105.98      145.28     70.04 o 
   5   4  13      789.80      883.69    132.31 o 
   6   4  13       18.57       28.29     50.98 o 
   7   4  13      836.70     1151.68    234.86 o 
  -9   5  13      495.35      436.58     84.36 o 
  -8   5  13      145.63      154.77     66.04 o 
  -7   5  13      113.64       94.92     46.65 o 
  -6   5  13      568.76      491.80    105.54 o 
  -5   5  13      437.80      411.35     53.20 o 
  -4   5  13       77.04       30.66     42.71 o 
  -3   5  13       29.78        0.04     45.85 o 
  -2   5  13      458.66      420.34     53.80 o 
  -1   5  13       94.69       39.42     33.34 o 
   0   5  13       11.82        0.05     49.97 o 
   1   5  13        5.15        0.09     64.70 o 
   2   5  13      136.71      168.89     63.16 o 
   3   5  13     1086.19     1253.39    344.62 o 
   4   5  13      587.37      596.66     86.80 o 
   5   5  13       30.45        5.86     53.70 o 
   6   5  13      553.10      263.57     60.29 o 
   7   5  13       21.50       87.39     66.99 o 
  -8   6  13       76.12       62.05     61.76 o 
  -7   6  13       26.22       35.08     45.14 o 
  -6   6  13        0.52        0.21     55.24 o 
  -5   6  13        4.05        0.06     53.62 o 
  -4   6  13      118.72       27.14     42.62 o 
  -3   6  13       41.49        0.14     37.26 o 
  -2   6  13      737.18      671.52     68.15 o 
  -1   6  13     1085.33     1004.40    140.86 o 
   0   6  13        8.97        4.43     26.16 o 
   1   6  13      326.87      371.87     40.50 o 
   2   6  13        3.31       29.28     38.05 o 
   3   6  13       89.05       23.17     56.09 o 
   4   6  13       14.80        0.25     57.47 o 
   5   6  13        9.16        0.10     54.88 o 
   6   6  13        5.72        0.26     55.53 o 
   7   6  13       36.52       41.97     66.38 o 
  -8   7  13       79.66       35.42     55.41 o 
  -7   7  13        5.83        5.71     52.62 o 
  -6   7  13      517.63      585.42    174.31 o 
  -5   7  13      663.44      674.72    124.84 o 
  -4   7  13      172.51      142.47    159.61 o 
  -3   7  13      805.20      798.90     79.36 o 
  -2   7  13      476.16      461.42     56.53 o 
  -1   7  13      132.70       67.33     37.75 o 
   0   7  13     1258.23     1351.67    123.29 o 
   1   7  13      386.56      327.70     37.65 o 
   2   7  13        6.19        0.07     29.66 o 
   3   7  13      300.66      365.25     81.48 o 
   4   7  13        1.01        9.86     41.04 o 
   5   7  13      243.99      172.33    101.08 o 
   6   7  13       51.65       30.26     63.53 o 
  -8   8  13        1.13       61.87     65.20 o 
  -7   8  13     1030.08     1025.74    129.21 o 
  -6   8  13       86.48      104.82     58.26 o 
  -5   8  13     1997.47     1924.85    185.10 o 
  -4   8  13        0.32       26.19     50.22 o 
  -3   8  13      174.15      200.03     70.21 o 
  -2   8  13       15.65        0.00     33.51 o 
  -1   8  13        9.47        0.01     32.19 o 
   0   8  13       85.59       95.41     31.07 o 
   1   8  13       72.60       36.10     27.18 o 
   2   8  13       27.86        0.64     29.83 o 
   3   8  13        6.63        0.04     31.55 o 
   4   8  13      102.67       52.87     57.26 o 
   5   8  13      301.88      410.74    150.56 o 
   6   8  13      171.71      121.43     49.05 o 
  -8   9  13      232.03      145.89    108.35 o 
  -7   9  13       25.58        3.31     63.08 o 
  -6   9  13      487.39      452.00     89.77 o 
  -5   9  13      127.68      141.76     76.91 o 
  -4   9  13      690.15      716.65    104.17 o 
  -3   9  13      792.10      742.71    116.73 o 
  -2   9  13      346.61      401.10     67.91 o 
  -1   9  13      119.89      146.09     58.40 o 
   0   9  13      674.63      833.50    136.08 o 
   1   9  13      237.88      311.66     42.60 o 
   2   9  13      209.63      145.31     38.88 o 
   3   9  13       53.34       65.04     36.01 o 
   4   9  13       68.07       27.86     37.20 o 
   5   9  13        2.99        0.23     45.28 o 
   6   9  13        6.40       13.29     57.16 o 
  -7  10  13        5.74       12.95     55.26 o 
  -6  10  13        1.50        0.11     58.01 o 
  -5  10  13        4.08        0.07     57.19 o 
  -4  10  13       29.60       22.64     51.68 o 
  -3  10  13      191.10      130.75     60.15 o 
  -2  10  13       16.29       15.40     43.71 o 
  -1  10  13     1361.54     1428.47    141.07 o 
   0  10  13        3.54       47.24     29.80 o 
   1  10  13      992.79     1274.46     86.88 o 
   2  10  13       29.17        4.12     31.58 o 
   3  10  13       22.75        1.40     31.10 o 
   4  10  13       41.19        2.82     36.36 o 
   5  10  13       72.73       41.26     55.39 o 
  -7  11  13        0.96        0.11     57.41 o 
  -6  11  13       23.39       67.88     88.94 o 
  -5  11  13      339.29      340.93     81.34 o 
  -4  11  13      105.15      199.03    146.00 o 
  -3  11  13      384.49      424.88     76.58 o 
  -2  11  13      248.18      178.52     57.46 o 
  -1  11  13       53.39       58.45     49.04 o 
   0  11  13       42.10       22.85     43.48 o 
   1  11  13      303.44      352.76     53.02 o 
   2  11  13       90.45       37.57     35.81 o 
   3  11  13      231.26      353.02     53.96 o 
   4  11  13       27.05        7.36     37.62 o 
   5  11  13       77.29       53.59     40.25 o 
  -6  12  13      166.36      138.79     73.33 o 
  -5  12  13      790.85      829.10    117.40 o 
  -4  12  13      114.24      200.45     77.53 o 
  -3  12  13       40.81        0.01     49.70 o 
  -2  12  13       84.83       87.61     54.11 o 
  -1  12  13        9.08        1.95     44.13 o 
   0  12  13        0.34        0.00     42.77 o 
   1  12  13       56.20       51.15     51.77 o 
   2  12  13        0.40        0.00     38.46 o 
   3  12  13      288.21      335.88     98.71 o 
   4  12  13       12.49       19.79     41.40 o 
  -6  13  13      412.76      366.38     88.36 o 
  -5  13  13       54.59       87.84     69.51 o 
  -4  13  13      174.20      256.14     87.07 o 
  -3  13  13      150.68      111.17     60.39 o 
  -2  13  13       63.18       25.12     50.14 o 
  -1  13  13       59.89        0.01     86.05 o 
   0  13  13       68.98      123.39     77.68 o 
   1  13  13       89.77      168.17     56.61 o 
   2  13  13      153.27      188.93     58.54 o 
   3  13  13      363.46      545.39     82.42 o 
   4  13  13      162.01      160.94     49.05 o 
  -5  14  13        8.38        6.35     60.96 o 
  -4  14  13        7.09        0.00     58.80 o 
  -3  14  13       96.93       63.36     63.09 o 
  -2  14  13        0.57        6.55     50.09 o 
  -1  14  13      476.35     1189.48    192.85 o 
   0  14  13       18.98       76.21     67.92 o 
   1  14  13      518.83      756.42    131.10 o 
   2  14  13      158.88      205.02     59.11 o 
   3  14  13      134.20      198.85     61.42 o 
  -4  15  13      145.27      118.45    133.42 o 
  -3  15  13       66.25       42.89     60.44 o 
  -2  15  13       29.03      184.14    108.72 o 
  -1  15  13      111.12      120.93    111.97 o 
   0  15  13      154.00      221.61     79.62 o 
   1  15  13       17.17       25.64     62.71 o 
   2  15  13       11.22        0.00     48.93 o 
  -8   0  14     2456.58     2908.54    375.29 o 
  -6   0  14     1947.69     2130.11    264.87 o 
  -4   0  14     1474.82     1563.57    156.69 o 
  -2   0  14      401.80      388.63     68.87 o 
   0   0  14       75.67        0.09     84.87 o 
   2   0  14      345.88      285.87    107.99 o 
   4   0  14       42.81        0.02     89.45 o 
   6   0  14      246.93      195.87    105.47 o 
  -9   1  14      631.67      928.81    236.55 o 
  -8   1  14       16.44       33.04     40.02 o 
  -7   1  14      412.12      482.50     92.34 o 
  -6   1  14      974.55     1045.63     90.43 o 
  -5   1  14      469.57      479.50     58.55 o 
  -4   1  14      841.12      933.47     79.91 o 
  -3   1  14     1618.02     1734.91    117.05 o 
  -2   1  14      208.95      237.88     57.61 o 
  -1   1  14      301.02      173.39     44.25 o 
   0   1  14      477.93      444.84     73.09 o 
   1   1  14       48.03        0.21     60.62 o 
   2   1  14      622.39      705.77    100.67 o 
   3   1  14      190.73      121.14     79.07 o 
   4   1  14       15.64        0.02     57.19 o 
   5   1  14       98.17       20.24     59.52 o 
   6   1  14       78.28        4.75     66.21 o 
   7   1  14        3.78        0.35     72.59 o 
  -9   2  14       14.03       19.79     47.93 o 
  -8   2  14       20.27       32.80     40.16 o 
  -7   2  14       34.39       10.47     37.32 o 
  -6   2  14       30.52        4.39     39.48 o 
  -5   2  14       25.11       12.94     37.55 o 
  -4   2  14      936.52      993.38     87.49 o 
  -3   2  14      246.16      286.97     43.79 o 
  -2   2  14     3201.07     3573.29    241.13 o 
  -1   2  14      328.59      258.67     46.96 o 
   0   2  14     1234.23     1305.06    266.94 o 
   1   2  14        4.14       23.91     58.30 o 
   2   2  14       17.66       12.52     71.21 o 
   3   2  14        1.41        0.03     79.18 o 
   5   2  14        2.26        0.01     64.61 o 
   6   2  14        8.36        0.22     66.99 o 
   7   2  14        4.78        0.00     58.37 o 
  -8   3  14        2.95       31.76     46.44 o 
  -7   3  14      195.46      182.12     45.23 o 
  -6   3  14      969.79     1078.30     90.47 o 
  -5   3  14      328.42      361.15     54.81 o 
  -4   3  14      415.27      486.94     56.25 o 
  -3   3  14       90.03       77.53     43.60 o 
  -2   3  14      141.40      155.40     41.82 o 
  -1   3  14      323.14      292.16     48.92 o 
   0   3  14      385.99      344.58     68.79 o 
   1   3  14      998.55     1068.07    165.89 o 
   2   3  14      996.09     1190.59    186.36 o 
   3   3  14       19.18        0.13     55.08 o 
   4   3  14        4.91        0.03     60.28 o 
   5   3  14      196.88       42.73     62.21 o 
   6   3  14      242.61      211.00     86.52 o 
  -8   4  14     1868.28     2090.26    294.93 o 
  -7   4  14       48.23       69.57     48.11 o 
  -6   4  14      758.51      708.48     77.41 o 
  -5   4  14      259.07      169.10     44.19 o 
  -4   4  14       94.62       22.27     42.58 o 
  -3   4  14       86.78        5.62     41.08 o 
  -2   4  14      457.83      365.66     51.98 o 
  -1   4  14       29.21        0.03     32.12 o 
   0   4  14       10.42        2.52     36.49 o 
   1   4  14       11.75        0.05     52.55 o 
   2   4  14      153.68      277.88     94.85 o 
   3   4  14        0.01        0.05     59.97 o 
   4   4  14      572.98      642.87    140.88 o 
   5   4  14       15.87        0.02     61.01 o 
   6   4  14      451.24      522.15    137.94 o 
  -8   5  14        5.47       47.74     63.44 o 
  -7   5  14      495.63      428.01     63.20 o 
  -6   5  14      402.01      336.06     60.08 o 
  -5   5  14      302.89      290.18     68.95 o 
  -4   5  14      962.83      933.03     91.62 o 
  -3   5  14      324.62      305.35     52.68 o 
  -2   5  14      153.84       57.92     40.95 o 
  -1   5  14       22.37       37.00     35.45 o 
   0   5  14      586.20      590.40     73.08 o 
   1   5  14       39.46       30.83     54.29 o 
   2   5  14      424.70      412.80     80.10 o 
   3   5  14       12.81        0.13     58.92 o 
   4   5  14        0.33        0.03     59.65 o 
   5   5  14        5.66        0.13     61.55 o 
   6   5  14       16.55        0.97     68.56 o 
  -8   6  14       48.91       62.31     60.90 o 
  -7   6  14        0.76       22.27     43.96 o 
  -6   6  14       24.71       24.05     54.72 o 
  -5   6  14       62.71       79.06     55.45 o 
  -4   6  14     2213.33     2320.41    254.83 o 
  -3   6  14        8.73        5.67     40.00 o 
  -2   6  14      792.33      907.98    108.18 o 
  -1   6  14     1376.19     1190.47    119.13 o 
   0   6  14      433.95      404.31    107.61 o 
   1   6  14      307.48      340.55    108.95 o 
   2   6  14       26.59       11.94     41.51 o 
   3   6  14       86.62        0.01     59.78 o 
   4   6  14      314.22      338.12     76.88 o 
   5   6  14        0.03        0.03     56.27 o 
   6   6  14        0.83        0.10     55.46 o 
  -8   7  14       16.40       22.21     66.28 o 
  -7   7  14        0.78       21.70     64.64 o 
  -6   7  14      719.96      679.33    302.29 o 
  -5   7  14      444.21      519.97    188.25 o 
  -4   7  14     1216.27      911.97    110.92 o 
  -3   7  14      808.87      793.10     81.50 o 
  -2   7  14      496.07      456.89     58.45 o 
  -1   7  14        5.85        0.03     35.29 o 
   0   7  14       32.61        0.01     33.30 o 
   1   7  14      349.95      250.55     47.78 o 
   2   7  14        4.57        4.33     40.65 o 
   3   7  14       59.07       47.93     46.22 o 
   4   7  14       31.64       46.38     41.56 o 
   5   7  14       10.62        0.04     49.27 o 
   6   7  14        2.60       45.95     65.23 o 
  -7   8  14       45.63       16.40     57.20 o 
  -6   8  14      434.97      405.25     85.94 o 
  -5   8  14       29.50       44.66     60.97 o 
  -4   8  14      216.13      159.45     65.08 o 
  -3   8  14      394.76      326.43     69.56 o 
  -2   8  14      129.26       44.95     39.88 o 
  -1   8  14      117.74       92.42     38.87 o 
   0   8  14       12.77        0.00     32.63 o 
   1   8  14        1.58        6.19     30.32 o 
   2   8  14      583.21      692.45     76.76 o 
   3   8  14       49.78       24.58     45.35 o 
   4   8  14      380.24      588.40     93.28 o 
   5   8  14       10.80        0.03     47.15 o 
  -7   9  14      251.47      255.89     80.25 o 
  -6   9  14      201.36      110.67     61.34 o 
  -5   9  14      198.44      169.41     70.02 o 
  -4   9  14      798.61      718.09    178.10 o 
  -3   9  14      115.89       57.92     55.08 o 
  -2   9  14       24.62       29.32     45.24 o 
  -1   9  14      260.44      328.30    105.82 o 
   0   9  14       35.31        5.09     50.75 o 
   1   9  14      251.58      303.16     71.51 o 
   2   9  14       73.59       72.01     36.81 o 
   3   9  14      178.12      181.79     43.48 o 
   4   9  14        9.42        4.66     41.50 o 
   5   9  14        3.50        8.93     43.33 o 
  -7  10  14        0.04        0.12     64.54 o 
  -6  10  14       12.01       26.99     57.80 o 
  -5  10  14       77.90       57.76     82.62 o 
  -4  10  14      601.26      690.93    160.15 o 
  -3  10  14        3.37        8.28     45.45 o 
  -2  10  14     1260.70     1555.66    154.34 o 
  -1  10  14       19.39       91.06     50.14 o 
   0  10  14     1319.36     1433.29    141.54 o 
   1  10  14       10.82        2.12     36.86 o 
   2  10  14      154.43      142.48     38.63 o 
   3  10  14        2.72        0.76     35.72 o 
   4  10  14       68.51       49.88     39.92 o 
   5  10  14       40.19        5.91     55.42 o 
  -6  11  14      362.16      463.91     90.33 o 
  -5  11  14      396.36      518.31    146.09 o 
  -4  11  14      604.27      633.85     97.79 o 
  -3  11  14      415.56      304.90     73.03 o 
  -2  11  14      224.63      264.18    101.58 o 
  -1  11  14      212.81      211.31     57.88 o 
   0  11  14      339.57      429.00    110.57 o 
   1  11  14      162.74      102.21     72.35 o 
   2  11  14       72.57       75.42     37.28 o 
   3  11  14       51.72       36.57     39.44 o 
   4  11  14       20.60        0.00     40.50 o 
  -5  12  14      148.34      219.25     75.16 o 
  -4  12  14       15.01       32.59     61.59 o 
  -3  12  14       36.51        9.00     53.94 o 
  -2  12  14       11.67        0.01     45.67 o 
  -1  12  14       13.79        0.00     44.74 o 
   0  12  14        3.73       16.21     95.13 o 
   1  12  14        1.79       32.74     51.21 o 
   2  12  14      157.23      194.37     78.56 o 
   3  12  14        0.57       14.17     41.97 o 
  -5  13  14      114.98      103.52     60.91 o 
  -4  13  14      181.01      210.47     71.29 o 
  -3  13  14        0.31        0.01     50.73 o 
  -2  13  14       21.24        0.41     45.73 o 
  -1  13  14       15.14       54.86     91.29 o 
   0  13  14      171.64      314.48    117.51 o 
   1  13  14      188.72      276.59     95.53 o 
   2  13  14      244.43      356.94     94.76 o 
   3  13  14      134.27      179.73     60.75 o 
  -3  14  14        0.69       10.84     51.38 o 
  -2  14  14      395.79      614.71    151.42 o 
  -1  14  14        4.11      192.70    114.41 o 
   0  14  14      260.61      448.82    118.92 o 
   1  14  14       23.07       15.48     61.60 o 
  -7   0  15     1663.10     1833.06    391.84 o 
  -5   0  15        9.51        0.69     56.90 o 
  -3   0  15     1571.63     1643.51    157.49 o 
  -1   0  15       96.53        0.02     72.16 o 
   1   0  15      999.41     1028.99    166.56 o 
   3   0  15      287.33      156.25    118.03 o 
   5   0  15      362.83      390.15    133.25 o 
  -8   1  15      697.99     1200.60    154.41 o 
  -7   1  15      804.36      986.32     91.24 o 
  -6   1  15      198.77      192.57     58.48 o 
  -5   1  15      761.51      665.69     70.95 o 
  -4   1  15      529.19      533.55     59.03 o 
  -3   1  15      103.90      221.92     87.38 o 
  -2   1  15     1197.60     1267.88    105.99 o 
  -1   1  15      174.35      100.91    110.52 o 
   0   1  15       35.27        0.02     60.79 o 
   1   1  15      381.34      401.59     83.38 o 
   2   1  15      397.95      415.50    180.44 o 
   3   1  15       58.17        0.01     68.49 o 
   4   1  15       34.85        0.17     60.63 o 
   5   1  15       39.04       33.32     71.33 o 
   6   1  15       16.18        0.04     67.79 o 
  -8   2  15       11.31       25.67     47.87 o 
  -7   2  15       47.35       36.44     43.01 o 
  -6   2  15       11.30        5.43     40.30 o 
  -5   2  15     1167.53     1255.63    102.28 o 
  -4   2  15      180.84      153.36     42.75 o 
  -3   2  15     5810.74     6085.87    404.57 o 
  -2   2  15       35.07       83.15     44.88 o 
  -1   2  15      963.41      987.51     90.19 o 
   0   2  15      186.94      129.48     57.09 o 
   1   2  15        0.60       35.76     59.63 o 
   2   2  15        3.00        0.02     66.75 o 
   3   2  15       52.97        0.38     73.00 o 
   4   2  15        2.74        0.01     96.32 o 
   5   2  15        5.18        0.07     70.76 o 
   6   2  15        1.33        0.00     65.87 o 
  -8   3  15      103.55       89.71     62.56 o 
  -7   3  15      745.02      659.74    157.02 o 
  -6   3  15      402.36      413.00     56.78 o 
  -5   3  15      390.49      382.97     57.92 o 
  -4   3  15      419.33      394.39     54.13 o 
  -3   3  15        2.50      133.96     55.24 o 
  -2   3  15      127.04      128.06     46.15 o 
  -1   3  15      533.61      504.34     68.41 o 
   0   3  15      436.89      447.66     76.32 o 
   1   3  15     1456.25     1884.64    386.67 o 
   2   3  15      163.55      174.48     72.42 o 
   3   3  15       32.91        2.35     66.13 o 
   4   3  15        2.64        0.19     55.28 o 
   5   3  15       54.81       26.60     64.25 o 
   6   3  15      147.80       39.77     70.29 o 
  -8   4  15        7.34       76.10     50.15 o 
  -7   4  15      537.54      468.42    129.08 o 
  -6   4  15        5.81        0.03     42.26 o 
  -5   4  15       28.70       13.23     39.07 o 
  -4   4  15      404.73      355.13     60.29 o 
  -3   4  15       57.79       10.11     41.45 o 
  -2   4  15      134.79       57.65     41.57 o 
  -1   4  15        8.49        0.06     38.81 o 
   0   4  15       46.20        9.95     57.08 o 
   1   4  15      841.84     1348.59    264.55 o 
   2   4  15       10.73       72.86     73.69 o 
   3   4  15     1245.11     1147.63    128.88 o 
   4   4  15      108.52       32.63     66.68 o 
   5   4  15       59.61       20.12     63.97 o 
   6   4  15        0.94        0.01     64.67 o 
  -7   5  15      589.40      514.56    114.08 o 
  -6   5  15       28.29       19.92     42.54 o 
  -5   5  15      371.50      317.37    114.74 o 
  -4   5  15      387.95      343.17    103.01 o 
  -3   5  15       74.78       62.58     43.85 o 
  -2   5  15      774.45      745.67     75.94 o 
  -1   5  15      692.50      697.58     74.47 o 
   0   5  15       98.49       30.07     41.45 o 
   1   5  15     1088.79     1319.76    192.04 o 
   2   5  15      461.03      531.53    163.63 o 
   3   5  15       43.77       10.82     64.02 o 
   4   5  15       45.36        0.14     60.75 o 
   5   5  15      131.38        9.52     64.34 o 
  -7   6  15      100.25       67.16     67.00 o 
  -6   6  15       37.45       25.48     53.59 o 
  -5   6  15      716.41      722.76    108.07 o 
  -4   6  15      141.07      207.94     69.28 o 
  -3   6  15     2572.42     2756.26    240.26 o 
  -2   6  15      330.24      362.45     57.69 o 
  -1   6  15      877.96      871.27     81.67 o 
   0   6  15      334.55      218.82     61.74 o 
   1   6  15       49.66       11.33     60.66 o 
   2   6  15       91.57       87.06     67.66 o 
   3   6  15       75.51       42.87     67.16 o 
   4   6  15       31.72        0.01     57.15 o 
   5   6  15        0.34        0.06     56.18 o 
  -7   7  15      234.87      101.92     69.01 o 
  -6   7  15      202.58      153.72     83.93 o 
  -5   7  15      486.79      600.20    135.10 o 
  -4   7  15      267.87      290.94     72.68 o 
  -3   7  15        0.04        3.26     46.20 o 
  -2   7  15      593.07      676.66     72.95 o 
  -1   7  15      315.77      341.99     53.36 o 
   0   7  15        6.71        0.04     34.08 o 
   1   7  15        7.76        0.03     49.97 o 
   2   7  15        1.45        0.03     55.47 o 
   3   7  15      150.12       99.79     54.61 o 
   4   7  15       34.33       54.72     50.78 o 
   5   7  15       85.22       95.49     55.72 o 
  -7   8  15      551.60      370.18    110.04 o 
  -6   8  15       38.68        0.06     56.84 o 
  -5   8  15       25.73        1.19     51.50 o 
  -4   8  15        8.78        0.05     49.41 o 
  -3   8  15        1.79        0.03     52.85 o 
  -2   8  15        4.45        0.65     47.22 o 
  -1   8  15       21.52       17.41     36.54 o 
   0   8  15        1.11        0.03     36.35 o 
   1   8  15      112.29       35.36     42.15 o 
   2   8  15       29.68        0.03     55.50 o 
   3   8  15      447.99      787.21    146.27 o 
   4   8  15      117.24      161.71     55.03 o 
  -6   9  15       76.62        9.45     63.60 o 
  -5   9  15      461.94      408.30    184.66 o 
  -4   9  15       51.57       18.80     57.78 o 
  -3   9  15        8.37        0.02     48.76 o 
  -2   9  15      108.71      118.31     57.54 o 
  -1   9  15     1087.00     1183.51    127.80 o 
   0   9  15      105.15       74.75     41.30 o 
   1   9  15       66.63       12.56     56.14 o 
   2   9  15      336.20      308.16     53.85 o 
   3   9  15        1.20        6.90     44.33 o 
   4   9  15       20.20       20.09     47.77 o 
  -6  10  15       29.51       97.25     83.69 o 
  -5  10  15      693.24      939.75    124.46 o 
  -4  10  15        0.08       87.00    122.99 o 
  -3  10  15     1088.59     1165.03    133.13 o 
  -2  10  15      212.39      337.83    117.17 o 
  -1  10  15      625.22      809.22    207.65 o 
   0  10  15       30.77       70.14     69.38 o 
   1  10  15      183.11      112.35    138.68 o 
   2  10  15        2.79       14.69     41.47 o 
   3  10  15        1.05        0.01     37.20 o 
   4  10  15       57.19       22.93     48.14 o 
  -5  11  15      377.10      377.18    109.18 o 
  -4  11  15      782.89      844.90    216.35 o 
  -3  11  15        7.78        3.44     53.86 o 
  -2  11  15      425.02      428.51     79.66 o 
  -1  11  15      338.27      303.90     66.72 o 
   0  11  15      210.20      205.27     97.05 o 
   1  11  15      295.75      196.35     88.78 o 
   2  11  15      127.65      108.06     60.09 o 
   3  11  15        2.54        8.28     46.32 o 
  -4  12  15        1.47        0.04     50.63 o 
  -3  12  15        0.29        0.02     54.06 o 
  -2  12  15        0.20        0.01     49.31 o 
  -1  12  15        2.27        0.02     84.05 o 
   0  12  15       70.68      186.45    106.88 o 
   1  12  15      143.45      191.21    103.70 o 
   2  12  15        2.99       24.92     52.37 o 
  -3  13  15        6.96        0.01     52.79 o 
  -2  13  15        7.16       40.57     58.35 o 
  -1  13  15      274.56      421.28    130.14 o 
   0  13  15       43.32      209.46    100.45 o 
   1  13  15      131.51      168.48    101.86 o 
  -6   0  16       28.48       48.81     66.08 o 
  -4   0  16      151.67      214.82     69.87 o 
  -2   0  16        0.55       62.57     84.35 o 
   0   0  16      842.44      903.72    155.26 o 
   2   0  16     1320.92     1327.59    203.12 o 
   4   0  16      139.10       71.08    103.18 o 
  -7   1  16      165.35      205.24     53.78 o 
  -6   1  16      430.00      460.94     90.59 o 
  -5   1  16      201.00      147.35     43.92 o 
  -4   1  16       19.66       57.46     39.58 o 
  -3   1  16      780.93      971.52     78.93 o 
  -2   1  16      757.47      796.30     81.98 o 
  -1   1  16        2.06        0.00     53.16 o 
   0   1  16       92.61        4.07     58.86 o 
   1   1  16      291.86      156.79     78.32 o 
   2   1  16       57.20        4.85     69.11 o 
   3   1  16       38.28        0.53     69.79 o 
   4   1  16      341.40      322.62     87.12 o 
   5   1  16       29.20        0.11     75.74 o 
  -7   2  16       65.12      118.96     45.41 o 
  -6   2  16      794.88      952.57    127.46 o 
  -5   2  16        0.92        5.95     42.71 o 
  -4   2  16     2532.12     2595.58    171.90 o 
  -3   2  16        2.58      129.48     67.88 o 
  -2   2  16     1133.18     1120.48    102.33 o 
  -1   2  16       55.91        0.03     49.92 o 
   0   2  16        0.81       54.57     65.58 o 
   1   2  16        1.20        0.00     57.43 o 
   2   2  16       73.78       11.77     60.54 o 
   3   2  16       18.02        0.00     65.10 o 
   4   2  16       23.92        0.37     70.48 o 
   5   2  16        8.64        6.80     66.18 o 
  -7   3  16      355.43      294.87     79.83 o 
  -6   3  16      126.50       63.81     46.63 o 
  -5   3  16      297.96      231.63     51.01 o 
  -4   3  16      172.29      174.70     57.04 o 
  -3   3  16      559.03      550.45     66.19 o 
  -2   3  16      475.59      449.25     63.72 o 
  -1   3  16      631.49      496.81     65.26 o 
   0   3  16     1228.21     1090.32    118.42 o 
   1   3  16      393.08      506.35     85.65 o 
   2   3  16        4.02       96.71    109.99 o 
   3   3  16       72.60       54.02     70.88 o 
   4   3  16      182.29      142.08     71.02 o 
   5   3  16       52.22       15.33     67.51 o 
  -7   4  16       16.81       44.46     49.74 o 
  -6   4  16       18.16        0.07     45.07 o 
  -5   4  16       21.58        0.05     49.62 o 
  -4   4  16       85.85        0.64     46.18 o 
  -3   4  16        2.98        0.07     39.21 o 
  -2   4  16      184.01      123.35     73.06 o 
  -1   4  16       12.77        0.04     37.02 o 
   0   4  16     1164.52     1308.70    132.45 o 
   1   4  16       61.02      178.99    109.41 o 
   2   4  16     1996.56     2290.69    206.04 o 
   3   4  16       68.35      139.92     96.05 o 
   4   4  16      393.64      363.53     84.58 o 
   5   4  16        6.51        0.72     67.08 o 
  -7   5  16      130.40       72.51     47.76 o 
  -6   5  16      187.34       82.99     60.51 o 
  -5   5  16       45.66       84.07    104.27 o 
  -4   5  16        1.66        0.08     45.59 o 
  -3   5  16       35.54       26.52     41.12 o 
  -2   5  16     1513.41     1363.61    111.25 o 
  -1   5  16      472.13      319.02     52.48 o 
   0   5  16      452.31      620.62     91.70 o 
   1   5  16      457.89      627.12     92.70 o 
   2   5  16        1.02       49.24     64.16 o 
   3   5  16      238.22      320.60     83.32 o 
   4   5  16      125.33      109.95     71.55 o 
  -6   6  16      886.60      699.66    101.64 o 
  -5   6  16      151.10      254.18     93.75 o 
  -4   6  16     1122.37     1160.80    228.45 o 
  -3   6  16      194.57      195.47     52.46 o 
  -2   6  16      422.98      354.62     57.39 o 
  -1   6  16       84.67       62.37     47.24 o 
   0   6  16        0.34        6.12     38.66 o 
   1   6  16        2.16        0.08     56.43 o 
   2   6  16      206.91      147.92     63.14 o 
   3   6  16       18.07       38.38     63.67 o 
   4   6  16       10.66        0.12     63.05 o 
  -6   7  16       62.38      102.53     69.84 o 
  -5   7  16      341.99      398.39     86.62 o 
  -4   7  16       42.11       40.30     56.76 o 
  -3   7  16      450.08      371.91     76.75 o 
  -2   7  16      794.42      912.72     92.40 o 
  -1   7  16      198.06      148.58     45.97 o 
   0   7  16      522.23      559.57     68.83 o 
   1   7  16        0.54        0.03     59.08 o 
   2   7  16      118.83       41.92     69.18 o 
   3   7  16        9.53        0.56     61.34 o 
   4   7  16      287.21      387.32     68.67 o 
  -6   8  16        1.57        8.39     52.50 o 
  -5   8  16        7.14        0.05     62.13 o 
  -4   8  16      103.38       48.19     65.32 o 
  -3   8  16       17.51        0.04     51.80 o 
  -2   8  16      100.97      100.22     52.44 o 
  -1   8  16       85.23       91.49     42.57 o 
   0   8  16      804.55      873.49     84.55 o 
   1   8  16      107.30       50.05     53.84 o 
   2   8  16      217.21      208.22     90.40 o 
   3   8  16      111.11       82.00     70.71 o 
  -5   9  16       50.15      103.60    108.44 o 
  -4   9  16       19.21       31.41     53.90 o 
  -3   9  16      113.52      104.04    104.77 o 
  -2   9  16      754.27     1142.28    261.67 o 
  -1   9  16      277.21      413.35    180.02 o 
   0   9  16      417.98      451.81    116.86 o 
   1   9  16      198.02      235.35    125.93 o 
   2   9  16      152.00       46.13     60.95 o 
   3   9  16       56.56       24.52     57.30 o 
  -4  10  16      785.02      913.99    150.09 o 
  -3  10  16      139.22      187.54     71.76 o 
  -2  10  16      651.30      827.75    171.97 o 
  -1  10  16       55.83       84.28     71.92 o 
   0  10  16       20.90       44.98    100.97 o 
   1  10  16       35.26        0.07     87.01 o 
   2  10  16        5.98       12.92     55.21 o 
  -3  11  16      322.31      351.85     79.90 o 
  -2  11  16      142.29      153.65     63.66 o 
  -1  11  16      105.81       90.52     65.65 o 
   0  11  16      232.71      325.52    105.70 o 
   1  11  16        0.99       28.19     99.20 o 
  -2  12  16       43.29       43.65     53.32 o 
  -1  12  16       68.44      155.98    103.48 o 
   0  12  16      252.09      401.33    124.75 o 
  -5   0  17        1.04        0.14     56.60 o 
  -3   0  17       63.91      123.53     94.17 o 
  -1   0  17     1168.80     1077.58    172.25 o 
   1   0  17      978.76     1203.78    183.92 o 
   3   0  17       18.63        0.10     95.72 o 
  -6   1  17       78.03       59.29     45.86 o 
  -5   1  17        3.12        2.31     41.06 o 
  -4   1  17      293.59      228.66     46.59 o 
  -3   1  17     1383.44     1128.78    100.75 o 
  -2   1  17      139.14       46.32     64.54 o 
  -1   1  17      244.48      111.66     62.16 o 
   0   1  17      215.99       87.83     64.69 o 
   1   1  17      171.40      168.35     70.54 o 
   2   1  17       28.03        0.00     70.33 o 
   3   1  17      239.38      240.63     85.12 o 
   4   1  17       27.16        0.22     67.02 o 
  -6   2  17        0.41       30.17     45.81 o 
  -5   2  17      879.61      976.96     86.19 o 
  -4   2  17       54.84       72.00     52.85 o 
  -3   2  17      210.77      180.89     51.70 o 
  -2   2  17        1.94       14.56     43.51 o 
  -1   2  17        8.35        0.15     49.49 o 
   0   2  17       55.85       24.76     65.91 o 
   1   2  17      110.85       73.68     65.38 o 
   2   2  17       16.62        0.02     67.47 o 
   3   2  17        3.64        0.07     71.41 o 
   4   2  17       17.05       36.84     74.78 o 
  -6   3  17      176.72      159.58     50.56 o 
  -5   3  17      302.03      310.14     91.45 o 
  -4   3  17      375.08      336.61     80.22 o 
  -3   3  17      702.66      688.48     84.03 o 
  -2   3  17      133.52       82.92     47.94 o 
  -1   3  17      352.82      252.91    112.73 o 
   0   3  17      496.32      513.81     90.67 o 
   1   3  17       18.11      144.63    150.40 o 
   2   3  17      410.58      428.12     92.74 o 
   3   3  17      325.84      326.24    110.12 o 
   4   3  17      228.40      304.86     87.81 o 
  -6   4  17       29.08       22.37     64.28 o 
  -5   4  17       25.16        2.19     47.11 o 
  -4   4  17        5.71        0.05     40.68 o 
  -3   4  17       77.85       72.41     48.37 o 
  -2   4  17       35.85       28.80     43.03 o 
  -1   4  17      982.32      900.99     89.17 o 
   0   4  17       55.50       87.66     85.99 o 
   1   4  17     2074.48     2160.22    192.73 o 
   2   4  17        8.91      114.72     75.66 o 
   3   4  17      387.57      341.86    231.98 o 
  -6   5  17       87.49      229.85    348.60 o 
  -5   5  17      124.59      179.13     99.54 o 
  -4   5  17       55.70       30.14     48.70 o 
  -3   5  17      316.65      235.76     54.23 o 
  -2   5  17      263.75      169.84     50.50 o 
  -1   5  17      161.56      127.04     49.34 o 
   0   5  17      428.49      428.36     83.18 o 
   1   5  17        7.09       67.98     62.52 o 
   2   5  17       76.84      108.94     74.59 o 
   3   5  17      577.63      739.53    195.18 o 
  -5   6  17      831.47      749.77    237.93 o 
  -4   6  17        8.26       18.30     56.44 o 
  -3   6  17      167.56      107.79     59.55 o 
  -2   6  17        5.93        0.03     37.79 o 
  -1   6  17       65.96        7.67     40.83 o 
   0   6  17        7.70        0.10     57.20 o 
   1   6  17       50.95        0.07     65.74 o 
   2   6  17       10.80       32.19     69.47 o 
   3   6  17       12.78       90.79     73.83 o 
  -5   7  17      192.72      166.49     65.97 o 
  -4   7  17      262.76      203.67     91.60 o 
  -3   7  17      315.46      258.89     73.87 o 
  -2   7  17        1.72        0.15     42.63 o 
  -1   7  17      191.91      141.54     73.12 o 
   0   7  17       78.15       95.23     48.54 o 
   1   7  17       39.51       49.42     63.47 o 
   2   7  17       82.18       68.03     63.82 o 
  -4   8  17       18.43        0.03     58.84 o 
  -3   8  17       82.69       89.99     61.13 o 
  -2   8  17        0.27       18.24     45.63 o 
  -1   8  17     1247.99     1503.07    288.66 o 
   0   8  17        9.80       31.96     45.05 o 
   1   8  17      795.62     1007.63    116.15 o 
   2   8  17       91.77      142.81     69.96 o 
  -3   9  17      379.30      477.05    117.70 o 
  -2   9  17      471.31      573.94    234.71 o 
  -1   9  17      105.87      133.99     60.30 o 
   0   9  17      454.49      426.80     87.30 o 
   1   9  17        3.53        0.15     60.84 o 
  -2  10  17       18.73        8.56     57.02 o 
  -1  10  17        0.04        0.01     46.40 o 
   0  10  17        1.67       92.87     96.32 o 
  -4   0  18      138.34       77.10     57.20 o 
  -2   0  18      740.16      444.59    125.71 o 
   0   0  18      946.78     1011.17    173.28 o 
   2   0  18       30.24        0.13     89.67 o 
  -5   1  18      117.76       83.43     47.02 o 
  -4   1  18      322.66      315.42     55.85 o 
  -3   1  18       91.93       30.83     51.46 o 
  -2   1  18        4.10        0.02     63.05 o 
  -1   1  18       99.56        6.18     63.51 o 
   0   1  18       78.86        4.11     58.90 o 
   1   1  18      200.85      143.64     72.96 o 
   2   1  18      126.42       61.38     75.25 o 
  -5   2  18        8.61       30.01     43.22 o 
  -4   2  18      100.82      119.39     57.15 o 
  -3   2  18      129.87       73.97     47.80 o 
  -2   2  18       35.34        0.57     60.32 o 
  -1   2  18        0.14        0.00     55.93 o 
   0   2  18       13.09        0.57     57.97 o 
   1   2  18       23.31       34.43     69.10 o 
   2   2  18       69.28       13.35     71.35 o 
  -5   3  18      115.66       45.72     53.09 o 
  -4   3  18      279.22      269.72     62.73 o 
  -3   3  18      155.03      177.99     57.91 o 
  -2   3  18       56.43        2.13     43.12 o 
  -1   3  18       49.75        0.32     60.82 o 
   0   3  18       53.64       47.02     59.84 o 
   1   3  18      206.19      242.68     76.88 o 
   2   3  18      377.23      522.43     98.44 o 
  -4   4  18      271.13      274.34     60.69 o 
  -3   4  18        1.08        0.01     46.05 o 
  -2   4  18      482.56      437.59     82.14 o 
  -1   4  18       24.22        0.01     55.14 o 
   0   4  18     1000.54      921.18    110.10 o 
   1   4  18        0.04       63.90     62.55 o 
   2   4  18      201.84      249.11    121.86 o 
  -4   5  18      117.67      102.23     60.39 o 
  -3   5  18      280.49      206.47     70.81 o 
  -2   5  18       17.13        0.01     45.11 o 
  -1   5  18      148.50       79.04     44.39 o 
   0   5  18      175.24      260.39     74.79 o 
   1   5  18      181.92      233.36     80.82 o 
   2   5  18      443.90      416.34     94.23 o 
  -4   6  18      133.41      151.87    117.41 o 
  -3   6  18        4.69        4.98     52.99 o 
  -2   6  18       29.28        0.14     42.67 o 
  -1   6  18       19.93        0.01     45.50 o 
   0   6  18       86.48      129.92     65.00 o 
   1   6  18       11.66        3.78     63.10 o 
  -3   7  18       10.39       12.39     59.22 o 
  -2   7  18       41.99       63.33     59.36 o 
  -1   7  18       41.13       44.21     44.23 o 
   0   7  18      121.78       74.45     91.56 o 
  -3   0  19      595.83      458.58    116.41 o 
  -1   0  19       72.26        0.27     88.26 o 
  -3   1  19       13.32        0.04     55.77 o 
  -2   1  19        4.46        0.11     62.73 o 
  -1   1  19      125.37        0.02     61.10 o 
   0   1  19      113.09       24.47     63.95 o 
  -3   2  19        5.85        0.00     46.47 o 
  -2   2  19        0.14        0.03     64.85 o 
  -1   2  19        0.07        0.21     58.36 o 
   0   2  19       19.74        0.01     63.79 o 
  -2   3  19       96.31        0.05     61.74 o 
  -1   3  19       18.31        0.01     54.04 o 
   0   3  19       27.07        5.55     62.36 o 
  -1   4  19      252.35      193.50     72.96 o 
                                                 
